# Supplementary material for: ﻿A further step towards the characterisation of Terebellides (Annelida, Trichobranchidae) diversity in the Northeast Atlantic, with the description of a new species
Source: Zookeys. 2022 Nov 28;1132:85–126. doi: 10.3897/zookeys.1132.91244 (PMC9836732; doi:10.3897/zookeys.1132.91244)
Supplement: XML Treatment for Terebellides lavesquei [file zookeys.1132.91244-treatment4.xml]

<!DOCTYPE tp:taxon-treatment
  PUBLIC "-//TaxonX//DTD Taxonomic Treatment Publishing DTD v0 20100105//EN" "tax-treatment-NSO.dtd">
<tp:taxon-treatment xmlns:tp="http://www.plazi.org/taxpub"><tp:treatment-meta><kwd-group><label>Taxon classification</label><kwd>
                <named-content content-type="kingdom">Animalia</named-content>
              </kwd><kwd>
                <named-content content-type="order">Terebellida</named-content>
              </kwd><kwd>
                <named-content content-type="family">Trichobranchidae</named-content>
              </kwd></kwd-group><mixed-citation publication-type="journal"><person-group><name><surname>Barroso</surname><given-names>María</given-names></name><name><surname>Moreira</surname><given-names>Juan</given-names></name><name><surname>Capa</surname><given-names>María</given-names></name><name><surname>Nygren</surname><given-names>Arne</given-names></name><name><surname>Parapar</surname><given-names>Julio</given-names></name></person-group><article-title>﻿A further step towards the characterisation of <italic><tp:taxon-name><tp:taxon-name-part taxon-name-part-type="genus" reg="Terebellides">Terebellides</tp:taxon-name-part></tp:taxon-name></italic> (<tp:taxon-name><tp:taxon-name-part taxon-name-part-type="phylum">Annelida</tp:taxon-name-part></tp:taxon-name>, <tp:taxon-name><tp:taxon-name-part taxon-name-part-type="family">Trichobranchidae</tp:taxon-name-part></tp:taxon-name>) diversity in the Northeast Atlantic, with the description of a new species</article-title><source>Zookeys</source><day>28</day><month>11</month><year>2022</year><volume>1132</volume><fpage>85</fpage><lpage>126</lpage><pub-id pub-id-type="doi">10.3897/zookeys.1132.91244</pub-id></mixed-citation></tp:treatment-meta><tp:nomenclature><label>﻿</label><tp:taxon-name>
              <object-id xmlns:xlink="http://www.w3.org/1999/xlink" content-type="arpha" xlink:type="simple">106D1741-571D-5BC4-A015-16381CF49762</object-id>
              <tp:taxon-name-part taxon-name-part-type="genus" reg="Terebellides">Terebellides</tp:taxon-name-part>
              <tp:taxon-name-part taxon-name-part-type="species" reg="lavesquei">lavesquei</tp:taxon-name-part>
              <object-id xmlns:xlink="http://www.w3.org/1999/xlink" content-type="zoobank" xlink:type="simple">https://zoobank.org/2D993190-50A3-42C0-B11E-508EA59276B6</object-id>
            </tp:taxon-name><tp:taxon-status xmlns:xlink="http://www.w3.org/1999/xlink" xlink:type="simple">sp. nov.</tp:taxon-status><xref ref-type="fig" rid="F2">Figs 2C</xref><xref ref-type="fig" rid="F3">, 3B</xref><xref ref-type="fig" rid="F4">, 4B</xref><xref ref-type="fig" rid="F6">, 6</xref><xref ref-type="fig" rid="F7">, 7</xref><xref ref-type="fig" rid="F9">, 9</xref><xref ref-type="fig" rid="F10">, 10B</xref><xref ref-type="fig" rid="F11">, 11</xref><xref ref-type="fig" rid="F12">, 12</xref><xref ref-type="table" rid="T1">, Table 1</xref><xref ref-type="supplementary-material" rid="S1">, Suppl. materials 1</xref><xref ref-type="supplementary-material" rid="S2">, 2</xref><tp:nomenclature-citation-list><tp:nomenclature-citation><tp:taxon-name>
                  <tp:taxon-name-part taxon-name-part-type="genus" reg="Terebellides"/>
                  <tp:taxon-name-part taxon-name-part-type="species" reg="lavesquei"/>
                </tp:taxon-name><comment>Species 5 – <xref ref-type="bibr" rid="B26">Nygren et al. 2018</xref>: 18–22, figs 6, 10. </comment></tp:nomenclature-citation></tp:nomenclature-citation-list></tp:nomenclature><tp:treatment-sec sec-type="material" id="SECID0EJ1BG"><title>Material examined.</title><p>Type material. <bold><italic>Holotype</italic></bold>: ZMBN116322. <bold><italic>Paratypes</italic></bold> (16 specimens): Skagerrak (GNM15112); Norwegian coast (NTNU–VM61386, NTNU–VM61387, NTNU–VM68252, ZMBN116319, ZMBN116320, ZMBN116321, ZMBN116323, ZMBN116324, ZMBN116325, ZMBN116326, ZMBN116327, ZMBN116328, ZMBN116329, ZMBN116330, ZMBN116331, ZMBN116332).</p></tp:treatment-sec><tp:treatment-sec sec-type="Holotype" id="SECID0EV1BG"><title>Holotype.</title><p>Complete specimen, 34.0 mm long and 2.0 mm wide (Fig. <xref ref-type="fig" rid="F4">4B</xref>); female with oocytes in body cavity.</p></tp:treatment-sec><tp:treatment-sec sec-type="material" id="SECID0E61BG"><title>GenBank accession numbers of material examined (COI).</title><p><ext-link xmlns:xlink="http://www.w3.org/1999/xlink" ext-link-type="gen" xlink:href="MG025054" xlink:type="simple">MG025054</ext-link>, <ext-link xmlns:xlink="http://www.w3.org/1999/xlink" ext-link-type="gen" xlink:href="MG025055" xlink:type="simple">MG025055</ext-link>, <ext-link xmlns:xlink="http://www.w3.org/1999/xlink" ext-link-type="gen" xlink:href="MG025056" xlink:type="simple">MG025056</ext-link>, <ext-link xmlns:xlink="http://www.w3.org/1999/xlink" ext-link-type="gen" xlink:href="MG025057" xlink:type="simple">MG025057</ext-link>, <ext-link xmlns:xlink="http://www.w3.org/1999/xlink" ext-link-type="gen" xlink:href="MG025058" xlink:type="simple">MG025058</ext-link>, <ext-link xmlns:xlink="http://www.w3.org/1999/xlink" ext-link-type="gen" xlink:href="MG025059" xlink:type="simple">MG025059</ext-link>, <ext-link xmlns:xlink="http://www.w3.org/1999/xlink" ext-link-type="gen" xlink:href="MG025060" xlink:type="simple">MG025060</ext-link>, <ext-link xmlns:xlink="http://www.w3.org/1999/xlink" ext-link-type="gen" xlink:href="MG025061" xlink:type="simple">MG025061</ext-link>, <ext-link xmlns:xlink="http://www.w3.org/1999/xlink" ext-link-type="gen" xlink:href="MG025062" xlink:type="simple">MG025062</ext-link>, <ext-link xmlns:xlink="http://www.w3.org/1999/xlink" ext-link-type="gen" xlink:href="MG025063" xlink:type="simple">MG025063</ext-link>, <ext-link xmlns:xlink="http://www.w3.org/1999/xlink" ext-link-type="gen" xlink:href="MG025064" xlink:type="simple">MG025064</ext-link>, <ext-link xmlns:xlink="http://www.w3.org/1999/xlink" ext-link-type="gen" xlink:href="MG025065" xlink:type="simple">MG025065</ext-link>, <ext-link xmlns:xlink="http://www.w3.org/1999/xlink" ext-link-type="gen" xlink:href="MG025066" xlink:type="simple">MG025066</ext-link>, <ext-link xmlns:xlink="http://www.w3.org/1999/xlink" ext-link-type="gen" xlink:href="MG025067" xlink:type="simple">MG025067</ext-link>, <ext-link xmlns:xlink="http://www.w3.org/1999/xlink" ext-link-type="gen" xlink:href="MG025068" xlink:type="simple">MG025068</ext-link>, <ext-link xmlns:xlink="http://www.w3.org/1999/xlink" ext-link-type="gen" xlink:href="MG025069" xlink:type="simple">MG025069</ext-link>, <ext-link xmlns:xlink="http://www.w3.org/1999/xlink" ext-link-type="gen" xlink:href="MG025070" xlink:type="simple">MG025070</ext-link>.</p></tp:treatment-sec><tp:treatment-sec sec-type="type material" id="SECID0E14BG"><title>Diagnostic features of type material.</title><p>Complete individuals ranging from 5.0–35.0 mm in length (Fig. <xref ref-type="fig" rid="F9">9</xref>). Branchial dorsal lobes lamellae provided with well-developed papillary projections and branchial ventral lobes provided with long filaments, ranging from 125.0–250.0 µm in length (Fig. <xref ref-type="fig" rid="F6">6A</xref>). Between 17–42 lamellae on dorsal lobes (Fig. <xref ref-type="fig" rid="F6">6A, B</xref>). Ciliary rows present on lamellae inner face (Fig. <xref ref-type="fig" rid="F6">6B, C</xref>). Ventral branchial lobes hidden in between dorsal ones but sometimes discernible below (Fig. <xref ref-type="fig" rid="F3">3B</xref>). Lateral lappets present on T C1–4; dorsal projection of thoracic notopodia on <abbrev xmlns:xlink="http://www.w3.org/1999/xlink" xlink:title="thoracic chaetiger" id="ABBRID0EU5BG" xlink:type="simple">TC</abbrev> 2–4 (Fig. <xref ref-type="fig" rid="F3">3B</xref>). Geniculate chaetae in <abbrev xmlns:xlink="http://www.w3.org/1999/xlink" xlink:title="thoracic chaetiger" id="ABBRID0E35BG" xlink:type="simple">TC</abbrev> 5, acutely bent, with well-defined capitium (Fig. <xref ref-type="fig" rid="F7">7A</xref>). Ciliated papilla dorsal to thoracic notopodia not observed. From <abbrev xmlns:xlink="http://www.w3.org/1999/xlink" xlink:title="thoracic chaetiger" id="ABBRID0EE6BG" xlink:type="simple">TC</abbrev> 7, neuropodia with one or two rows of type 3 thoracic uncini per torus, with rostrum/capitium length ratio of ~ 2:1 and capitium with a first row of four or five medium-sized teeth, followed by several smaller teeth (Fig. <xref ref-type="fig" rid="F7">7B, C</xref>). Abdomen with 30–31 pairs of neuropodia with type 2 uncini (Fig. <xref ref-type="fig" rid="F7">7D</xref>). Copepods observed attached to body dorsal surface in one specimen (Fig. <xref ref-type="fig" rid="F6">6D, E</xref>).</p></tp:treatment-sec><tp:treatment-sec sec-type="Colour pattern" id="SECID0EU6BG"><title>Colour pattern.</title><p><abbrev xmlns:xlink="http://www.w3.org/1999/xlink" xlink:title="Methyl Green" id="ABBRID0E16BG" xlink:type="simple">MG</abbrev> staining pattern characterised by compact green colourant in <abbrev xmlns:xlink="http://www.w3.org/1999/xlink" xlink:title="segments" id="ABBRID0E56BG" xlink:type="simple">SG</abbrev> 1–6, J-shaped glandular region in <abbrev xmlns:xlink="http://www.w3.org/1999/xlink" xlink:title="segments" id="ABBRID0EDAAI" xlink:type="simple">SG</abbrev> 3–5 and striped pattern in <abbrev xmlns:xlink="http://www.w3.org/1999/xlink" xlink:title="segments" id="ABBRID0EHAAI" xlink:type="simple">SG</abbrev> 7–14 (Fig. <xref ref-type="fig" rid="F12">12</xref>). Similar to pattern 9.</p></tp:treatment-sec><tp:treatment-sec sec-type="Nucleotide diagnostic features" id="SECID0EPAAI"><title>Nucleotide diagnostic features.</title><p>All sequences of <italic><tp:taxon-name><tp:taxon-name-part taxon-name-part-type="genus" reg="Terebellides">Terebellides</tp:taxon-name-part><tp:taxon-name-part taxon-name-part-type="species" reg="lavesquei">lavesquei</tp:taxon-name-part></tp:taxon-name></italic> sp. nov. share and are distinguished from other available <italic><tp:taxon-name><tp:taxon-name-part taxon-name-part-type="genus" reg="Terebellides">Terebellides</tp:taxon-name-part></tp:taxon-name></italic> sequences in unique combinations of nucleotides (underlined) at the given position of our alignment: 78–99: TCAACCCGGTGCTTACCTCGGT, 156–174: TTTAGTTATGCCAGTCTTC, 261–264: GTTA, 270–279: TCCAGCACTT, 315–336: AGTTGGGACCGGTTGAACCGTT, 351–369: AGACAATATAGCTCATGCG, 405–411: CTTGGCT, 426–447: CCTAGGATCAATTAACTTTATC, 459–483: CAACATACGCTGAAAAGGTTTACGA, 510–525: GTCCGCGGTTATCACA, 534–558: ACTTCTTTTATCCCTTCCAGTCTTG, 573–580: CATGCTTC, 606–627: CTTTTTCGACCCAGCTGGTGGG.</p></tp:treatment-sec><tp:treatment-sec sec-type="type locality" id="SECID0EHBAI"><title>Type locality.</title><p>Hordaland, Lysefjord (Norway), <named-content xmlns:xlink="http://www.w3.org/1999/xlink" content-type="dwc:verbatimCoordinates" xlink:type="simple"><named-content content-type="geo-json" specific-use="{&#34;type&#34;:&#34;Point&#34;,&#34;coordinates&#34;:[5.066667,60.116667]}" id="NCID0EQBAI" xlink:type="simple">60°07'N, 05°04'E</named-content></named-content>; 119 m deep.</p></tp:treatment-sec><tp:treatment-sec sec-type="distribution" id="SECID0EVBAI"><title>Distribution and bathymetry.</title><p>Norwegian coast and shelf, Skagerrak; 115–534 m deep; ~ 50% of specimens collected at depths above 200 m (Figs <xref ref-type="fig" rid="F10">10B</xref>, <xref ref-type="fig" rid="F11">11</xref>, Suppl. material <xref ref-type="supplementary-material" rid="S1">1</xref>).</p></tp:treatment-sec><tp:treatment-sec sec-type="etymology" id="SECID0EHCAI"><title>Etymology.</title><p>This species is dedicated to Nicolas Lavesque, Station Marine d’Arcachon, CNRS (France) for his remarkable recent contributions to the diversity of <tp:taxon-name><tp:taxon-name-part taxon-name-part-type="family">Terebellidae</tp:taxon-name-part></tp:taxon-name> and <tp:taxon-name><tp:taxon-name-part taxon-name-part-type="family">Trichobranchidae</tp:taxon-name-part></tp:taxon-name> in Atlantic waters.</p></tp:treatment-sec><tp:treatment-sec sec-type="remarks" id="SECID0EXCAI"><title>Remarks.</title><p><italic><tp:taxon-name><tp:taxon-name-part taxon-name-part-type="genus" reg="Terebellides">Terebellides</tp:taxon-name-part><tp:taxon-name-part taxon-name-part-type="species" reg="lavesquei">lavesquei</tp:taxon-name-part></tp:taxon-name></italic> sp. nov. is a medium-sized species, reaching up to 35 mm in length. It is characterised by the lack of papillae on margins of branchial lamellae and by having branchiae of type 2, filaments on ventral branchial lobes, thoracic uncini of type 3 and abdominal uncini of type 2 (Table <xref ref-type="table" rid="T1">1</xref>). <italic><tp:taxon-name><tp:taxon-name-part taxon-name-part-type="genus" reg="Terebellides">Terebellides</tp:taxon-name-part><tp:taxon-name-part taxon-name-part-type="species" reg="lavesquei">lavesquei</tp:taxon-name-part></tp:taxon-name></italic> sp. nov. is genetically close to <italic><tp:taxon-name><tp:taxon-name-part taxon-name-part-type="genus" reg="Terebellides">T.</tp:taxon-name-part><tp:taxon-name-part taxon-name-part-type="species" reg="shetlandica">shetlandica</tp:taxon-name-part></tp:taxon-name></italic> and <italic><tp:taxon-name><tp:taxon-name-part taxon-name-part-type="genus" reg="Terebellides">T.</tp:taxon-name-part><tp:taxon-name-part taxon-name-part-type="species" reg="atlantis">atlantis</tp:taxon-name-part></tp:taxon-name></italic> but mostly differs from them regarding branchiae features (Table <xref ref-type="table" rid="T1">1</xref>). Lobes are partially fused and have many tightly packed lamellae (17–42) in comparison with these species. <italic><tp:taxon-name><tp:taxon-name-part taxon-name-part-type="genus" reg="Terebellides">Terebellides</tp:taxon-name-part><tp:taxon-name-part taxon-name-part-type="species" reg="lavesquei">lavesquei</tp:taxon-name-part></tp:taxon-name></italic> sp. nov. is also similar to <italic><tp:taxon-name><tp:taxon-name-part taxon-name-part-type="genus" reg="Terebellides">Terebellides</tp:taxon-name-part><tp:taxon-name-part taxon-name-part-type="species" reg="parapari">parapari</tp:taxon-name-part></tp:taxon-name></italic> Lavesque, Hutchings, Daffe, Nygren &amp; Londoño-Mesa, 2019 in having filaments in ventral branchial lobes and the presence of glandular regions, but they differ in the branchial morphology, with lobes fused ca. half of their length in <italic><tp:taxon-name><tp:taxon-name-part taxon-name-part-type="genus" reg="Terebellides">T.</tp:taxon-name-part><tp:taxon-name-part taxon-name-part-type="species" reg="lavesquei">lavesquei</tp:taxon-name-part></tp:taxon-name></italic> sp. nov. and fused only at the base in <italic><tp:taxon-name><tp:taxon-name-part taxon-name-part-type="genus" reg="Terebellides">T.</tp:taxon-name-part><tp:taxon-name-part taxon-name-part-type="species" reg="parapari">parapari</tp:taxon-name-part></tp:taxon-name></italic>. They also differ in <abbrev xmlns:xlink="http://www.w3.org/1999/xlink" xlink:title="thoracic chaetiger" id="ABBRID0E4FAI" xlink:type="simple">TC</abbrev> 1 notochaetae length, being all similar in <italic><tp:taxon-name><tp:taxon-name-part taxon-name-part-type="genus" reg="Terebellides">T.</tp:taxon-name-part><tp:taxon-name-part taxon-name-part-type="species" reg="lavesquei">lavesquei</tp:taxon-name-part></tp:taxon-name></italic> sp. nov. but longer than those in following chaetigers in <italic><tp:taxon-name><tp:taxon-name-part taxon-name-part-type="genus" reg="Terebellides">T.</tp:taxon-name-part><tp:taxon-name-part taxon-name-part-type="species" reg="parapari">parapari</tp:taxon-name-part></tp:taxon-name></italic>.</p><p>Branchial shape of <italic><tp:taxon-name><tp:taxon-name-part taxon-name-part-type="genus" reg="Terebellides">T.</tp:taxon-name-part><tp:taxon-name-part taxon-name-part-type="species" reg="lavesquei">lavesquei</tp:taxon-name-part></tp:taxon-name></italic> sp. nov. is similar to that of <italic><tp:taxon-name><tp:taxon-name-part taxon-name-part-type="genus" reg="Terebellides">Terebellides</tp:taxon-name-part><tp:taxon-name-part taxon-name-part-type="species" reg="narribri">narribri</tp:taxon-name-part></tp:taxon-name></italic> Hutchings &amp; Peart, 2000, because both lobes are fused to each other for ca. half their length and have a high number of tightly packed lamellae. However, <italic><tp:taxon-name><tp:taxon-name-part taxon-name-part-type="genus" reg="Terebellides">T.</tp:taxon-name-part><tp:taxon-name-part taxon-name-part-type="species" reg="narribri">narribri</tp:taxon-name-part></tp:taxon-name></italic> have thoracic uncini of type 1 whereas <italic><tp:taxon-name><tp:taxon-name-part taxon-name-part-type="genus" reg="Terebellides">T.</tp:taxon-name-part><tp:taxon-name-part taxon-name-part-type="species" reg="lavesquei">lavesquei</tp:taxon-name-part></tp:taxon-name></italic> sp. nov. have thoracic uncini of type 3. Furthermore, <italic><tp:taxon-name><tp:taxon-name-part taxon-name-part-type="genus" reg="Terebellides">T.</tp:taxon-name-part><tp:taxon-name-part taxon-name-part-type="species" reg="lavesquei">lavesquei</tp:taxon-name-part></tp:taxon-name></italic> sp. nov. and <italic><tp:taxon-name><tp:taxon-name-part taxon-name-part-type="genus" reg="Terebellides">T.</tp:taxon-name-part><tp:taxon-name-part taxon-name-part-type="species" reg="shetlandica">shetlandica</tp:taxon-name-part></tp:taxon-name></italic> seem to have a more restricted bathymetric distribution in shallow waters (down to 534 and 375 m, respectively) whereas <italic><tp:taxon-name><tp:taxon-name-part taxon-name-part-type="genus" reg="Terebellides">T.</tp:taxon-name-part><tp:taxon-name-part taxon-name-part-type="species" reg="atlantis">atlantis</tp:taxon-name-part></tp:taxon-name></italic> reaches depths of 2750 m (see below).</p></tp:treatment-sec><tp:treatment-sec><!--Section generated to contain objects referenced in tp:taxon-treatment.--><fig id="F2" position="float" orientation="portrait"><object-id xmlns:xlink="http://www.w3.org/1999/xlink" content-type="doi" xlink:type="simple">10.3897/zookeys.1132.91244.figure2</object-id><object-id xmlns:xlink="http://www.w3.org/1999/xlink" content-type="arpha" xlink:type="simple">6BD88B34-E3A2-5FA1-928F-93BABAE5F971</object-id><label>Figure 2.</label><caption><p><abbrev xmlns:xlink="http://www.w3.org/1999/xlink" xlink:title="stereomicroscope" id="ABBRID0E55AE" xlink:type="simple">STM</abbrev> photographs of live specimens of several <italic><tp:taxon-name><tp:taxon-name-part taxon-name-part-type="genus" reg="Terebellides">Terebellides</tp:taxon-name-part></tp:taxon-name></italic> species (non-type specimens) <bold>A, B</bold><italic><tp:taxon-name><tp:taxon-name-part taxon-name-part-type="genus" reg="Terebellides">Terebellides</tp:taxon-name-part><tp:taxon-name-part taxon-name-part-type="species" reg="shetlandica">shetlandica</tp:taxon-name-part></tp:taxon-name></italic> Parapar, Moreira &amp; O’Reilly, 2016 (species 1; <bold>A</bold> ZMBN116171 <bold>B</bold> ZMBN116181) <bold>C</bold><italic><tp:taxon-name><tp:taxon-name-part taxon-name-part-type="genus" reg="Terebellides">Terebellides</tp:taxon-name-part><tp:taxon-name-part taxon-name-part-type="species" reg="lavesquei">lavesquei</tp:taxon-name-part></tp:taxon-name></italic> sp. nov. (species 5; GNM15112) <bold>D, E</bold><italic><tp:taxon-name><tp:taxon-name-part taxon-name-part-type="genus" reg="Terebellides">Terebellides</tp:taxon-name-part><tp:taxon-name-part taxon-name-part-type="species" reg="williamsae">williamsae</tp:taxon-name-part></tp:taxon-name></italic> Jirkov, 1989 (species 2; <bold>D</bold> GNM15108 <bold>E</bold> GNM15109) <bold>F</bold><italic><tp:taxon-name><tp:taxon-name-part taxon-name-part-type="genus" reg="Terebellides">Terebellides</tp:taxon-name-part><tp:taxon-name-part taxon-name-part-type="species" reg="gracilis">gracilis</tp:taxon-name-part></tp:taxon-name></italic> Malm, 1874 (species 3; GNM15111). Abbreviations: <abbrev xmlns:xlink="http://www.w3.org/1999/xlink" xlink:title="branchial dorsal lobes" id="ABBRID0EGBAG" xlink:type="simple">bdl</abbrev> – branchial dorsal lobe; <abbrev xmlns:xlink="http://www.w3.org/1999/xlink" xlink:title="branchial filament" id="ABBRID0EKBAG" xlink:type="simple">bf</abbrev> – branchial filament; <abbrev xmlns:xlink="http://www.w3.org/1999/xlink" xlink:title="branchial ventral lobes" id="ABBRID0EOBAG" xlink:type="simple">bvl</abbrev> – branchial ventral lobe; <abbrev xmlns:xlink="http://www.w3.org/1999/xlink" xlink:title="oocytes" id="ABBRID0ESBAG" xlink:type="simple">ooc</abbrev> – oocytes; <abbrev xmlns:xlink="http://www.w3.org/1999/xlink" xlink:title="white thoracic chaetiger" id="ABBRID0EWBAG" xlink:type="simple">wTC</abbrev> – white thoracic chaetiger.</p></caption><graphic xmlns:xlink="http://www.w3.org/1999/xlink" xlink:href="zookeys-1132-085_article-91244__-g002.jpg" position="float" orientation="portrait" xlink:type="simple" id="oo_775018.jpg"><uri content-type="original_file" xlink:type="simple">https://binary.pensoft.net/fig/775018</uri></graphic></fig><fig id="F3" position="float" orientation="portrait"><object-id xmlns:xlink="http://www.w3.org/1999/xlink" content-type="doi" xlink:type="simple">10.3897/zookeys.1132.91244.figure3</object-id><object-id xmlns:xlink="http://www.w3.org/1999/xlink" content-type="arpha" xlink:type="simple">FECDEF4B-657E-552A-BBBE-2A527BB9A772</object-id><label>Figure 3.</label><caption><p><abbrev xmlns:xlink="http://www.w3.org/1999/xlink" xlink:title="stereomicroscope" id="ABBRID0EHCAG" xlink:type="simple">STM</abbrev> photographs of several <italic><tp:taxon-name><tp:taxon-name-part taxon-name-part-type="genus" reg="Terebellides">Terebellides</tp:taxon-name-part></tp:taxon-name></italic> species (<bold>A, C–F</bold> non-type specimens) <bold>A</bold><italic><tp:taxon-name><tp:taxon-name-part taxon-name-part-type="genus" reg="Terebellides">Terebellides</tp:taxon-name-part><tp:taxon-name-part taxon-name-part-type="species" reg="shetlandica">shetlandica</tp:taxon-name-part></tp:taxon-name></italic> Parapar, Moreira &amp; O’Reilly, 2016 (species 1; ZMBN116186) <bold>B</bold><italic><tp:taxon-name><tp:taxon-name-part taxon-name-part-type="genus" reg="Terebellides">Terebellides</tp:taxon-name-part><tp:taxon-name-part taxon-name-part-type="species" reg="lavesquei">lavesquei</tp:taxon-name-part></tp:taxon-name></italic> sp. nov. (species 5; holotype, ZMBN116322) <bold>C</bold><italic><tp:taxon-name><tp:taxon-name-part taxon-name-part-type="genus" reg="Terebellides">Terebellides</tp:taxon-name-part><tp:taxon-name-part taxon-name-part-type="species" reg="atlantis">atlantis</tp:taxon-name-part></tp:taxon-name></italic> Williams, 1984 (species 16; ZMBN116472) <bold>D</bold><italic><tp:taxon-name><tp:taxon-name-part taxon-name-part-type="genus" reg="Terebellides">Terebellides</tp:taxon-name-part><tp:taxon-name-part taxon-name-part-type="species" reg="irinae">irinae</tp:taxon-name-part></tp:taxon-name></italic> Gagaev, 2009 (species 24; ZMBN116498) <bold>E</bold><italic><tp:taxon-name><tp:taxon-name-part taxon-name-part-type="genus" reg="Terebellides">Terebellides</tp:taxon-name-part><tp:taxon-name-part taxon-name-part-type="species" reg="williamsae">williamsae</tp:taxon-name-part></tp:taxon-name></italic> Jirkov, 1989 (species 2; ZMBN116269) <bold>F</bold><italic><tp:taxon-name><tp:taxon-name-part taxon-name-part-type="genus" reg="Terebellides">Terebellides</tp:taxon-name-part><tp:taxon-name-part taxon-name-part-type="species" reg="gracilis">gracilis</tp:taxon-name-part></tp:taxon-name></italic> Malm, 1874 (species 3; ZMBN116283). Abbreviations: <abbrev xmlns:xlink="http://www.w3.org/1999/xlink" xlink:title="branchial dorsal lobes" id="ABBRID0ECFAG" xlink:type="simple">bdl</abbrev> – branchial dorsal lobe; <abbrev xmlns:xlink="http://www.w3.org/1999/xlink" xlink:title="branchial filament" id="ABBRID0EGFAG" xlink:type="simple">bf</abbrev> – branchial filament; <abbrev xmlns:xlink="http://www.w3.org/1999/xlink" xlink:title="branchial ventral lobes" id="ABBRID0EKFAG" xlink:type="simple">bvl</abbrev> – branchial ventral lobe; <abbrev xmlns:xlink="http://www.w3.org/1999/xlink" xlink:title="oocytes" id="ABBRID0EOFAG" xlink:type="simple">ooc</abbrev> – oocytes; <abbrev xmlns:xlink="http://www.w3.org/1999/xlink" xlink:title="white thoracic chaetiger" id="ABBRID0ESFAG" xlink:type="simple">wTC</abbrev> – white thoracic chaetiger.</p></caption><graphic xmlns:xlink="http://www.w3.org/1999/xlink" xlink:href="zookeys-1132-085_article-91244__-g003.jpg" position="float" orientation="portrait" xlink:type="simple" id="oo_775019.jpg"><uri content-type="original_file" xlink:type="simple">https://binary.pensoft.net/fig/775019</uri></graphic></fig><fig id="F4" position="float" orientation="portrait"><object-id xmlns:xlink="http://www.w3.org/1999/xlink" content-type="doi" xlink:type="simple">10.3897/zookeys.1132.91244.figure4</object-id><object-id xmlns:xlink="http://www.w3.org/1999/xlink" content-type="arpha" xlink:type="simple">13197E1C-956C-5048-A2D6-F6B5D192C915</object-id><label>Figure 4.</label><caption><p>Line drawings of several <italic><tp:taxon-name><tp:taxon-name-part taxon-name-part-type="genus" reg="Terebellides">Terebellides</tp:taxon-name-part></tp:taxon-name></italic> species (<bold>A, C, D</bold> non-type specimens) <bold>A</bold><italic><tp:taxon-name><tp:taxon-name-part taxon-name-part-type="genus" reg="Terebellides">Terebellides</tp:taxon-name-part><tp:taxon-name-part taxon-name-part-type="species" reg="shetlandica">shetlandica</tp:taxon-name-part></tp:taxon-name></italic> Parapar, Moreira &amp; O’Reilly, 2016 (species 1; ZMBN116186), anterior end, right lateral view <bold>B</bold><italic><tp:taxon-name><tp:taxon-name-part taxon-name-part-type="genus" reg="Terebellides">Terebellides</tp:taxon-name-part><tp:taxon-name-part taxon-name-part-type="species" reg="lavesquei">lavesquei</tp:taxon-name-part></tp:taxon-name></italic> sp. nov. (holotype; ZMBN116322), anterior end, left lateral view <bold>C</bold><italic><tp:taxon-name><tp:taxon-name-part taxon-name-part-type="genus" reg="Terebellides">Terebellides</tp:taxon-name-part><tp:taxon-name-part taxon-name-part-type="species" reg="irinae">irinae</tp:taxon-name-part></tp:taxon-name></italic> Gagaev, 2009 (species 24; ZMBN116498), anterior end, ventral view <bold>D</bold><italic><tp:taxon-name><tp:taxon-name-part taxon-name-part-type="genus" reg="Terebellides">Terebellides</tp:taxon-name-part><tp:taxon-name-part taxon-name-part-type="species" reg="gracilis">gracilis</tp:taxon-name-part></tp:taxon-name></italic> Malm, 1874 (species 3; ZMBN116283), anterior end, right lateral view. Abbreviations: <abbrev xmlns:xlink="http://www.w3.org/1999/xlink" xlink:title="branchial dorsal lobes" id="ABBRID0EJNAG" xlink:type="simple">bdl</abbrev> – branchial dorsal lobe; <abbrev xmlns:xlink="http://www.w3.org/1999/xlink" xlink:title="branchial filament" id="ABBRID0ENNAG" xlink:type="simple">bf</abbrev> – branchial filament; <abbrev xmlns:xlink="http://www.w3.org/1999/xlink" xlink:title="branchial ventral lobes" id="ABBRID0ERNAG" xlink:type="simple">bvl</abbrev> – branchial ventral lobe; <abbrev xmlns:xlink="http://www.w3.org/1999/xlink" xlink:title="tentacular membrane" id="ABBRID0EVNAG" xlink:type="simple">tm</abbrev> – tentacular membrane.</p></caption><graphic xmlns:xlink="http://www.w3.org/1999/xlink" xlink:href="zookeys-1132-085_article-91244__-g004.jpg" position="float" orientation="portrait" xlink:type="simple" id="oo_775020.jpg"><uri content-type="original_file" xlink:type="simple">https://binary.pensoft.net/fig/775020</uri></graphic></fig><fig id="F6" position="float" orientation="portrait"><object-id xmlns:xlink="http://www.w3.org/1999/xlink" content-type="doi" xlink:type="simple">10.3897/zookeys.1132.91244.figure6</object-id><object-id xmlns:xlink="http://www.w3.org/1999/xlink" content-type="arpha" xlink:type="simple">156F4AE9-8AF0-52BC-AFC5-59B486ECCA47</object-id><label>Figure 6.</label><caption><p><italic><tp:taxon-name><tp:taxon-name-part taxon-name-part-type="genus" reg="Terebellides">Terebellides</tp:taxon-name-part><tp:taxon-name-part taxon-name-part-type="species" reg="lavesquei">lavesquei</tp:taxon-name-part></tp:taxon-name></italic> sp. nov. (non-type specimen, ZMBN116332), <abbrev xmlns:xlink="http://www.w3.org/1999/xlink" xlink:title="Scanning Electron Microscopy" id="ABBRID0EFRAG" xlink:type="simple">SEM</abbrev> micrographs <bold>A</bold> anterior end, left lateral view <bold>B</bold> branchial lamellae, detail <bold>C</bold> ciliary row, detail <bold>D</bold> copepod <bold>E</bold> copepod, anterior end. Abbreviations: <abbrev xmlns:xlink="http://www.w3.org/1999/xlink" xlink:title="branchial dorsal lobes" id="ABBRID0ETRAG" xlink:type="simple">bdl</abbrev> – branchial dorsal lobe; <abbrev xmlns:xlink="http://www.w3.org/1999/xlink" xlink:title="branchial filament" id="ABBRID0EXRAG" xlink:type="simple">bf</abbrev> – branchial filament; <abbrev xmlns:xlink="http://www.w3.org/1999/xlink" xlink:title="copepod" id="ABBRID0E2RAG" xlink:type="simple">cop</abbrev> – copepod; <abbrev xmlns:xlink="http://www.w3.org/1999/xlink" xlink:title="ciliary row" id="ABBRID0E6RAG" xlink:type="simple">cr</abbrev> – ciliary row.</p></caption><graphic xmlns:xlink="http://www.w3.org/1999/xlink" xlink:href="zookeys-1132-085_article-91244__-g006.jpg" position="float" orientation="portrait" xlink:type="simple" id="oo_775022.jpg"><uri content-type="original_file" xlink:type="simple">https://binary.pensoft.net/fig/775022</uri></graphic></fig><fig id="F7" position="float" orientation="portrait"><object-id xmlns:xlink="http://www.w3.org/1999/xlink" content-type="doi" xlink:type="simple">10.3897/zookeys.1132.91244.figure7</object-id><object-id xmlns:xlink="http://www.w3.org/1999/xlink" content-type="arpha" xlink:type="simple">4DDE613A-E142-5668-A7E1-57B755E6DE52</object-id><label>Figure 7.</label><caption><p><italic><tp:taxon-name><tp:taxon-name-part taxon-name-part-type="genus" reg="Terebellides">Terebellides</tp:taxon-name-part><tp:taxon-name-part taxon-name-part-type="species" reg="lavesquei">lavesquei</tp:taxon-name-part></tp:taxon-name></italic> sp. nov. (non-type specimens, NTNU–VM61387 and ZMBN116332), <abbrev xmlns:xlink="http://www.w3.org/1999/xlink" xlink:title="Scanning Electron Microscopy" id="ABBRID0E2SAG" xlink:type="simple">SEM</abbrev> micrographs <bold>A</bold><abbrev xmlns:xlink="http://www.w3.org/1999/xlink" xlink:title="thoracic chaetiger" id="ABBRID0EBTAG" xlink:type="simple">TC</abbrev> 6 (TU1), geniculate chaetae <bold>B</bold> thoracic uncini <bold>C</bold> double row of thoracic uncini <bold>D</bold> abdominal uncini. Abbreviations: <abbrev xmlns:xlink="http://www.w3.org/1999/xlink" xlink:title="capitium" id="ABBRID0ELTAG" xlink:type="simple">cap</abbrev> – capitium; <abbrev xmlns:xlink="http://www.w3.org/1999/xlink" xlink:title="thoracic chaetiger" id="ABBRID0EPTAG" xlink:type="simple">TC</abbrev> – thoracic chaetiger; <abbrev xmlns:xlink="http://www.w3.org/1999/xlink" xlink:title="thoracic unciniger" id="ABBRID0ETTAG" xlink:type="simple">TU</abbrev> – thoracic unciniger.</p></caption><graphic xmlns:xlink="http://www.w3.org/1999/xlink" xlink:href="zookeys-1132-085_article-91244__-g007.jpg" position="float" orientation="portrait" xlink:type="simple" id="oo_775023.jpg"><uri content-type="original_file" xlink:type="simple">https://binary.pensoft.net/fig/775023</uri></graphic></fig><fig id="F9" position="float" orientation="portrait"><object-id xmlns:xlink="http://www.w3.org/1999/xlink" content-type="doi" xlink:type="simple">10.3897/zookeys.1132.91244.figure9</object-id><object-id xmlns:xlink="http://www.w3.org/1999/xlink" content-type="arpha" xlink:type="simple">D1BAC1BD-B899-5C3F-ADCF-5641F4DAD69E</object-id><label>Figure 9.</label><caption><p>Relationship between number of abdominal chaetigers and body length (complete specimens considered except for <italic><tp:taxon-name><tp:taxon-name-part taxon-name-part-type="genus" reg="Terebellides">T.</tp:taxon-name-part><tp:taxon-name-part taxon-name-part-type="species" reg="irinae">irinae</tp:taxon-name-part></tp:taxon-name></italic>).</p></caption><graphic xmlns:xlink="http://www.w3.org/1999/xlink" xlink:href="zookeys-1132-085_article-91244__-g009.jpg" position="float" orientation="portrait" xlink:type="simple" id="oo_775025.jpg"><uri content-type="original_file" xlink:type="simple">https://binary.pensoft.net/fig/775025</uri></graphic></fig><fig id="F10" position="float" orientation="portrait"><object-id xmlns:xlink="http://www.w3.org/1999/xlink" content-type="doi" xlink:type="simple">10.3897/zookeys.1132.91244.figure10</object-id><object-id xmlns:xlink="http://www.w3.org/1999/xlink" content-type="arpha" xlink:type="simple">97CAF11E-C151-5544-92E0-B1BC3044A3AD</object-id><label>Figure 10.</label><caption><p>Geographic distribution of species of <italic><tp:taxon-name><tp:taxon-name-part taxon-name-part-type="genus" reg="Terebellides">Terebellides</tp:taxon-name-part></tp:taxon-name></italic> in Northeast Atlantic Ocean <bold>A</bold><italic><tp:taxon-name><tp:taxon-name-part taxon-name-part-type="genus" reg="Terebellides">Terebellides</tp:taxon-name-part><tp:taxon-name-part taxon-name-part-type="species" reg="shetlandica">shetlandica</tp:taxon-name-part></tp:taxon-name></italic> Parapar, Moreira &amp; O’Reilly, 2016 <bold>B</bold><italic><tp:taxon-name><tp:taxon-name-part taxon-name-part-type="genus" reg="Terebellides">Terebellides</tp:taxon-name-part><tp:taxon-name-part taxon-name-part-type="species" reg="lavesquei">lavesquei</tp:taxon-name-part></tp:taxon-name></italic> sp. nov. <bold>C</bold><italic><tp:taxon-name><tp:taxon-name-part taxon-name-part-type="genus" reg="Terebellides">Terebellides</tp:taxon-name-part><tp:taxon-name-part taxon-name-part-type="species" reg="atlantis">atlantis</tp:taxon-name-part></tp:taxon-name></italic> Williams, 1984 <bold>D</bold><italic><tp:taxon-name><tp:taxon-name-part taxon-name-part-type="genus" reg="Terebellides">Terebellides</tp:taxon-name-part><tp:taxon-name-part taxon-name-part-type="species" reg="irinae">irinae</tp:taxon-name-part></tp:taxon-name></italic> Gagaev, 2009 <bold>E</bold><italic><tp:taxon-name><tp:taxon-name-part taxon-name-part-type="genus" reg="Terebellides">Terebellides</tp:taxon-name-part><tp:taxon-name-part taxon-name-part-type="species" reg="williamsae">williamsae</tp:taxon-name-part></tp:taxon-name></italic> Jirkov, 1989 <bold>F</bold><italic><tp:taxon-name><tp:taxon-name-part taxon-name-part-type="genus" reg="Terebellides">Terebellides</tp:taxon-name-part><tp:taxon-name-part taxon-name-part-type="species" reg="gracilis">gracilis</tp:taxon-name-part></tp:taxon-name></italic> Malm, 1874. Pink star denotes the type locality of each taxon.</p></caption><graphic xmlns:xlink="http://www.w3.org/1999/xlink" xlink:href="zookeys-1132-085_article-91244__-g010.jpg" position="float" orientation="portrait" xlink:type="simple" id="oo_775026.jpg"><uri content-type="original_file" xlink:type="simple">https://binary.pensoft.net/fig/775026</uri></graphic></fig><fig id="F11" position="float" orientation="portrait"><object-id xmlns:xlink="http://www.w3.org/1999/xlink" content-type="doi" xlink:type="simple">10.3897/zookeys.1132.91244.figure11</object-id><object-id xmlns:xlink="http://www.w3.org/1999/xlink" content-type="arpha" xlink:type="simple">27D06853-A14C-5702-AA5D-D6D780019ED6</object-id><label>Figure 11.</label><caption><p>Bathymetric distribution of <italic><tp:taxon-name><tp:taxon-name-part taxon-name-part-type="genus" reg="Terebellides">Terebellides</tp:taxon-name-part></tp:taxon-name></italic> species studied in this work.</p></caption><graphic xmlns:xlink="http://www.w3.org/1999/xlink" xlink:href="zookeys-1132-085_article-91244__-g011.jpg" position="float" orientation="portrait" xlink:type="simple" id="oo_775027.jpg"><uri content-type="original_file" xlink:type="simple">https://binary.pensoft.net/fig/775027</uri></graphic></fig><fig id="F12" position="float" orientation="portrait"><object-id xmlns:xlink="http://www.w3.org/1999/xlink" content-type="doi" xlink:type="simple">10.3897/zookeys.1132.91244.figure12</object-id><object-id xmlns:xlink="http://www.w3.org/1999/xlink" content-type="arpha" xlink:type="simple">E7BD1337-4B18-54F0-A10D-48D0E93E54C4</object-id><label>Figure 12.</label><caption><p>Body <abbrev xmlns:xlink="http://www.w3.org/1999/xlink" xlink:title="Methyl Green" id="ABBRID0EFRBG" xlink:type="simple">MG</abbrev> staining patterns in ventral view of <italic><tp:taxon-name><tp:taxon-name-part taxon-name-part-type="genus" reg="Terebellides">Terebellides</tp:taxon-name-part></tp:taxon-name></italic> species. <italic><tp:taxon-name><tp:taxon-name-part taxon-name-part-type="genus" reg="Terebellides">Terebellides</tp:taxon-name-part><tp:taxon-name-part taxon-name-part-type="species" reg="shetlandica">shetlandica</tp:taxon-name-part></tp:taxon-name></italic> Parapar, Moreira &amp; O’Reilly, 2016, <italic><tp:taxon-name><tp:taxon-name-part taxon-name-part-type="genus" reg="Terebellides">Terebellides</tp:taxon-name-part><tp:taxon-name-part taxon-name-part-type="species" reg="lavesquei">lavesquei</tp:taxon-name-part></tp:taxon-name></italic> sp. nov., <italic><tp:taxon-name><tp:taxon-name-part taxon-name-part-type="genus" reg="Terebellides">Terebellides</tp:taxon-name-part><tp:taxon-name-part taxon-name-part-type="species" reg="atlantis">atlantis</tp:taxon-name-part></tp:taxon-name></italic> Williams, 1984, <italic><tp:taxon-name><tp:taxon-name-part taxon-name-part-type="genus" reg="Terebellides">Terebellides</tp:taxon-name-part><tp:taxon-name-part taxon-name-part-type="species" reg="irinae">irinae</tp:taxon-name-part></tp:taxon-name></italic> Gagaev, 2009, <italic><tp:taxon-name><tp:taxon-name-part taxon-name-part-type="genus" reg="Terebellides">Terebellides</tp:taxon-name-part><tp:taxon-name-part taxon-name-part-type="species" reg="williamsae">williamsae</tp:taxon-name-part></tp:taxon-name></italic> Jirkov, 1989 and <italic><tp:taxon-name><tp:taxon-name-part taxon-name-part-type="genus" reg="Terebellides">Terebellides</tp:taxon-name-part><tp:taxon-name-part taxon-name-part-type="species" reg="gracilis">gracilis</tp:taxon-name-part></tp:taxon-name></italic> Malm, 1874. Segments indicated in Arabic numbers.</p></caption><graphic xmlns:xlink="http://www.w3.org/1999/xlink" xlink:href="zookeys-1132-085_article-91244__-g012.jpg" position="float" orientation="portrait" xlink:type="simple" id="oo_775028.jpg"><uri content-type="original_file" xlink:type="simple">https://binary.pensoft.net/fig/775028</uri></graphic></fig><table-wrap id="T1" position="float" orientation="portrait"><label>Table 1.</label><caption><p>Comparison of discriminating taxonomic characters of the species studied in this work. Cells in italics show discriminatory characters of each subgroup. <sup>(1)</sup> sensu <xref ref-type="bibr" rid="B30">Parapar et al. (2016a)</xref>; <sup>(2)</sup> sensu <xref ref-type="bibr" rid="B34">Parapar et al. (2020b)</xref>; <sup>(3)</sup> sensu <xref ref-type="bibr" rid="B33">Parapar et al. (2020a)</xref>; <sup>(4)</sup> dominant trend in bold; <sup>(5)</sup> Skagerrak.</p></caption><table id="TID0EAECI" rules="all"><tbody><tr><th rowspan="1" colspan="2">Groups</th><th rowspan="1" colspan="3">B</th><th rowspan="1" colspan="1">C</th><th rowspan="1" colspan="2">D</th></tr><tr><th rowspan="1" colspan="2">Putative species sensu <xref ref-type="bibr" rid="B26">Nygren et al. (2018)</xref></th><th rowspan="1" colspan="1">1</th><th rowspan="1" colspan="1">5</th><th rowspan="1" colspan="1">16</th><th rowspan="1" colspan="1">24</th><th rowspan="1" colspan="1">2</th><th rowspan="1" colspan="1">3</th></tr><tr><th rowspan="1" colspan="2">Species (as reported/described herein)</th><th rowspan="1" colspan="1"><italic><tp:taxon-name><tp:taxon-name-part taxon-name-part-type="genus" reg="Terebellides">T.</tp:taxon-name-part><tp:taxon-name-part taxon-name-part-type="species" reg="shetlandica">shetlandica</tp:taxon-name-part></tp:taxon-name></italic> Parapar, Moreira &amp; O’Reilly, 2016</th><th rowspan="1" colspan="1"><italic><tp:taxon-name><tp:taxon-name-part taxon-name-part-type="genus" reg="Terebellides">T.</tp:taxon-name-part><tp:taxon-name-part taxon-name-part-type="species" reg="lavesquei">lavesquei</tp:taxon-name-part></tp:taxon-name></italic> sp. nov.</th><th rowspan="1" colspan="1"><italic><tp:taxon-name><tp:taxon-name-part taxon-name-part-type="genus" reg="Terebellides">T.</tp:taxon-name-part><tp:taxon-name-part taxon-name-part-type="species" reg="atlantis">atlantis</tp:taxon-name-part></tp:taxon-name></italic> Williams, 1984</th><th rowspan="1" colspan="1"><italic><tp:taxon-name><tp:taxon-name-part taxon-name-part-type="genus" reg="Terebellides">T.</tp:taxon-name-part><tp:taxon-name-part taxon-name-part-type="species" reg="irinae">irinae</tp:taxon-name-part></tp:taxon-name></italic> Gagaev, 2009</th><th rowspan="1" colspan="1"><italic><tp:taxon-name><tp:taxon-name-part taxon-name-part-type="genus" reg="Terebellides">T.</tp:taxon-name-part><tp:taxon-name-part taxon-name-part-type="species" reg="williamsae">williamsae</tp:taxon-name-part></tp:taxon-name></italic> Jirkov, 1989</th><th rowspan="1" colspan="1"><italic><tp:taxon-name><tp:taxon-name-part taxon-name-part-type="genus" reg="Terebellides">T.</tp:taxon-name-part><tp:taxon-name-part taxon-name-part-type="species" reg="gracilis">gracilis</tp:taxon-name-part></tp:taxon-name></italic> Malm, 1874</th></tr><tr><td rowspan="2" colspan="1">
                Branchiae
              </td><td rowspan="1" colspan="1">type <sup>(1)</sup></td><td rowspan="1" colspan="1">3</td><td rowspan="1" colspan="1">2</td><td rowspan="1" colspan="1">3</td><td rowspan="1" colspan="1">4</td><td rowspan="1" colspan="1">2</td><td rowspan="1" colspan="1">2</td></tr><tr><td rowspan="1" colspan="1">papillae on lamellae edge</td><td rowspan="1" colspan="1">no</td><td rowspan="1" colspan="1">no</td><td rowspan="1" colspan="1">no</td><td rowspan="1" colspan="1">no</td><td rowspan="1" colspan="1">no</td><td rowspan="1" colspan="1">no</td></tr><tr><td rowspan="3" colspan="1">Thorax</td><td rowspan="1" colspan="1">ciliated papilla dorsal to notopodium</td><td rowspan="1" colspan="1">no (?)</td><td rowspan="1" colspan="1">no (?)</td><td rowspan="1" colspan="1">no (?)</td><td rowspan="1" colspan="1">no (?)</td><td rowspan="1" colspan="1">
                <italic>yes</italic>
              </td><td rowspan="1" colspan="1">
                <italic>yes</italic>
              </td></tr><tr><td rowspan="1" colspan="1">chaetiger with geniculate chaetae</td><td rowspan="1" colspan="1"><abbrev xmlns:xlink="http://www.w3.org/1999/xlink" xlink:title="thoracic chaetiger" id="ABBRID0ESOAC" xlink:type="simple">TC</abbrev> 6</td><td rowspan="1" colspan="1"><abbrev xmlns:xlink="http://www.w3.org/1999/xlink" xlink:title="thoracic chaetiger" id="ABBRID0E1OAC" xlink:type="simple">TC</abbrev> 6</td><td rowspan="1" colspan="1"><abbrev xmlns:xlink="http://www.w3.org/1999/xlink" xlink:title="thoracic chaetiger" id="ABBRID0ECPAC" xlink:type="simple">TC</abbrev> 6</td><td rowspan="1" colspan="1"><abbrev xmlns:xlink="http://www.w3.org/1999/xlink" xlink:title="thoracic chaetiger" id="ABBRID0EKPAC" xlink:type="simple">TC</abbrev> 6</td><td rowspan="1" colspan="1"><abbrev xmlns:xlink="http://www.w3.org/1999/xlink" xlink:title="thoracic chaetiger" id="ABBRID0ESPAC" xlink:type="simple">TC</abbrev> 6</td><td rowspan="1" colspan="1"><abbrev xmlns:xlink="http://www.w3.org/1999/xlink" xlink:title="thoracic chaetiger" id="ABBRID0E1PAC" xlink:type="simple">TC</abbrev> 6</td></tr><tr><td rowspan="1" colspan="1">uncini type <sup>(2)</sup></td><td rowspan="1" colspan="1">
                <italic>4</italic>
              </td><td rowspan="1" colspan="1">
                <italic>3</italic>
              </td><td rowspan="1" colspan="1">
                <italic>3</italic>
              </td><td rowspan="1" colspan="1">
                <italic>3</italic>
              </td><td rowspan="1" colspan="1">
                <italic>1</italic>
              </td><td rowspan="1" colspan="1">
                <italic>1</italic>
              </td></tr><tr><td rowspan="1" colspan="1">Abdomen</td><td rowspan="1" colspan="1">uncini type <sup>(3)</sup></td><td rowspan="1" colspan="1">
                <italic>2</italic>
              </td><td rowspan="1" colspan="1">
                <italic>2</italic>
              </td><td rowspan="1" colspan="1">
                <italic>2</italic>
              </td><td rowspan="1" colspan="1">
                <italic>2</italic>
              </td><td rowspan="1" colspan="1">
                <italic>1A</italic>
              </td><td rowspan="1" colspan="1">
                <italic>1A</italic>
              </td></tr><tr><td rowspan="1" colspan="2">Bathymetry – Above (A) / Below (B) 200 m depth <sup>(4)</sup></td><td rowspan="1" colspan="1"><bold>A</bold>/B</td><td rowspan="1" colspan="1">A/B</td><td rowspan="1" colspan="1">B</td><td rowspan="1" colspan="1">B</td><td rowspan="1" colspan="1">B</td><td rowspan="1" colspan="1">B</td></tr><tr><td rowspan="1" colspan="2">Distribution – North (N) /South (S) of 60°N <sup>(4)</sup></td><td rowspan="1" colspan="1">N/<bold>S</bold><sup>(5)</sup></td><td rowspan="1" colspan="1"><bold>N</bold>/S</td><td rowspan="1" colspan="1">N</td><td rowspan="1" colspan="1">N</td><td rowspan="1" colspan="1"><bold>N</bold>/S<sup>(5)</sup></td><td rowspan="1" colspan="1">N/<bold>S</bold><sup>(5)</sup></td></tr></tbody></table></table-wrap><supplementary-material xmlns:xlink="http://www.w3.org/1999/xlink" id="S1" position="float" orientation="portrait" xlink:type="simple"><object-id content-type="doi" xlink:type="simple">10.3897/zookeys.1132.91244.suppl1</object-id><object-id content-type="arpha" xlink:type="simple">D9C311DC-1D30-5EDB-99B0-8538F3E0DAE3</object-id><label>Supplementary material 1</label><caption><p>Abiotic data and more information of the material used</p></caption><statement content-type="dataType"><label>Data type</label><p>Abiotic data</p></statement><statement content-type="notes"><label>Explanation note</label><p>The table shows the abiotic data and more information of the material used: Specimen voucher, Site, Geographic area, Locality, Latitude, Longitude, Depth, Collecting date, Habitat, Remarks and figures.</p></statement><media xlink:href="zookeys-1132-085_article-91244__-s001.docx" mimetype="application" mime-subtype="vnd.openxmlformats-officedocument.wordprocessingml.document" position="float" orientation="portrait" xlink:type="simple" id="oo_775035.docx"><uri content-type="original_file" xlink:type="simple">https://binary.pensoft.net/file/775035</uri></media><permissions><license xlink:type="simple"><license-p>This dataset is made available under the Open Database License (http://opendatacommons.org/licenses/odbl/1.0/). The Open Database License (ODbL) is a license agreement intended to allow users to freely share, modify, and use this Dataset while maintaining this same freedom for others, provided that the original source and author(s) are credited.</license-p></license></permissions><attrib specific-use="authors">María Barroso, Juan Moreira, María Capa, Arne Nygren, Julio Parapar</attrib></supplementary-material><supplementary-material xmlns:xlink="http://www.w3.org/1999/xlink" id="S2" position="float" orientation="portrait" xlink:type="simple"><object-id content-type="doi" xlink:type="simple">10.3897/zookeys.1132.91244.suppl2</object-id><object-id content-type="arpha" xlink:type="simple">D35A3815-28D8-5004-8DEF-A20FDD96512D</object-id><label>Supplementary material 2</label><caption><p>List of COI sequences considered in present study</p></caption><statement content-type="dataType"><label>Data type</label><p>Molecular data</p></statement><statement content-type="notes"><label>Explanation note</label><p>List of COI sequences considered in present study (Group B, C and D), museum vouchers and GenBank accession numbers.</p></statement><media xlink:href="zookeys-1132-085_article-91244__-s002.docx" mimetype="application" mime-subtype="vnd.openxmlformats-officedocument.wordprocessingml.document" position="float" orientation="portrait" xlink:type="simple" id="oo_775036.docx"><uri content-type="original_file" xlink:type="simple">https://binary.pensoft.net/file/775036</uri></media><permissions><license xlink:type="simple"><license-p>This dataset is made available under the Open Database License (http://opendatacommons.org/licenses/odbl/1.0/). The Open Database License (ODbL) is a license agreement intended to allow users to freely share, modify, and use this Dataset while maintaining this same freedom for others, provided that the original source and author(s) are credited.</license-p></license></permissions><attrib specific-use="authors">María Barroso, Juan Moreira, María Capa, Arne Nygren, Julio Parapar</attrib></supplementary-material></tp:treatment-sec><ref-list><ref id="B30"><mixed-citation xmlns:xlink="http://www.w3.org/1999/xlink" xlink:type="simple"><person-group><name name-style="western"><surname>Parapar</surname><given-names>J</given-names></name><name name-style="western"><surname>Moreira</surname><given-names>J</given-names></name><name name-style="western"><surname>O’Reilly</surname><given-names>M</given-names></name></person-group> (<year>2016a</year>) <article-title>A new species of <italic><tp:taxon-name><tp:taxon-name-part taxon-name-part-type="genus">Terebellides</tp:taxon-name-part></tp:taxon-name></italic> (<tp:taxon-name><tp:taxon-name-part taxon-name-part-type="class">Polychaeta</tp:taxon-name-part></tp:taxon-name>: <tp:taxon-name><tp:taxon-name-part taxon-name-part-type="family">Trichobranchidae</tp:taxon-name-part></tp:taxon-name>) from Scottish waters with an insight into branchial morphology.</article-title><source>Marine Biodiversity</source><volume>46</volume>(<issue>1</issue>): <fpage>211</fpage>–<lpage>225</lpage>. <ext-link xlink:href="10.1007/s12526-015-0353-5" ext-link-type="doi" xlink:type="simple">https://doi.org/10.1007/s12526-015-0353-5</ext-link></mixed-citation></ref><ref id="B34"><mixed-citation xmlns:xlink="http://www.w3.org/1999/xlink" xlink:type="simple"><person-group><name name-style="western"><surname>Parapar</surname><given-names>J</given-names></name><name name-style="western"><surname>Martin</surname><given-names>D</given-names></name><name name-style="western"><surname>Moreira</surname><given-names>J</given-names></name></person-group> (<year>2020b</year>) <article-title>On the diversity of <italic><tp:taxon-name><tp:taxon-name-part taxon-name-part-type="genus">Terebellides</tp:taxon-name-part></tp:taxon-name></italic> (<tp:taxon-name><tp:taxon-name-part taxon-name-part-type="phylum">Annelida</tp:taxon-name-part></tp:taxon-name>, <tp:taxon-name><tp:taxon-name-part taxon-name-part-type="family">Trichobranchidae</tp:taxon-name-part></tp:taxon-name>) in West Africa, seven new species and the redescription of <italic><tp:taxon-name><tp:taxon-name-part taxon-name-part-type="genus">T.</tp:taxon-name-part><tp:taxon-name-part taxon-name-part-type="species">africana</tp:taxon-name-part></tp:taxon-name></italic> Augener, 1918 stat. prom.</article-title><source>Zootaxa</source><volume>4771</volume>(<issue>1</issue>): <fpage>1</fpage>–<lpage>61</lpage>. <ext-link xlink:href="10.11646/zootaxa.4771.1.1" ext-link-type="doi" xlink:type="simple">https://doi.org/10.11646/zootaxa.4771.1.1</ext-link></mixed-citation></ref><ref id="B33"><mixed-citation xmlns:xlink="http://www.w3.org/1999/xlink" xlink:type="simple"><person-group><name name-style="western"><surname>Parapar</surname><given-names>J</given-names></name><name name-style="western"><surname>Capa</surname><given-names>M</given-names></name><name name-style="western"><surname>Nygren</surname><given-names>A</given-names></name><name name-style="western"><surname>Moreira</surname><given-names>J</given-names></name></person-group> (<year>2020a</year>) <article-title>To name but a few: Descriptions of five new species of <italic><tp:taxon-name><tp:taxon-name-part taxon-name-part-type="genus">Terebellides</tp:taxon-name-part></tp:taxon-name></italic> (<tp:taxon-name><tp:taxon-name-part taxon-name-part-type="phylum">Annelida</tp:taxon-name-part></tp:taxon-name>, <tp:taxon-name><tp:taxon-name-part taxon-name-part-type="family">Trichobranchidae</tp:taxon-name-part></tp:taxon-name>) from the North-East Atlantic.</article-title><source>ZooKeys</source><volume>992</volume>: <fpage>1</fpage>–<lpage>58</lpage>. <ext-link xlink:href="10.3897/zookeys.992.55977" ext-link-type="doi" xlink:type="simple">https://doi.org/10.3897/zookeys.992.55977</ext-link></mixed-citation></ref><ref id="B26"><mixed-citation xmlns:xlink="http://www.w3.org/1999/xlink" xlink:type="simple"><person-group><name name-style="western"><surname>Nygren</surname><given-names>A</given-names></name><name name-style="western"><surname>Parapar</surname><given-names>J</given-names></name><name name-style="western"><surname>Pons</surname><given-names>J</given-names></name><name name-style="western"><surname>Meißner</surname><given-names>K</given-names></name><name name-style="western"><surname>Bakken</surname><given-names>T</given-names></name><name name-style="western"><surname>Kongsrud</surname><given-names>JA</given-names></name><name name-style="western"><surname>Oug</surname><given-names>E</given-names></name><name name-style="western"><surname>Gaeva</surname><given-names>D</given-names></name><name name-style="western"><surname>Sikorski</surname><given-names>A</given-names></name><name name-style="western"><surname>Johansen</surname><given-names>RA</given-names></name><name name-style="western"><surname>Hutchings</surname><given-names>PA</given-names></name><name name-style="western"><surname>Lavesque</surname><given-names>N</given-names></name><name name-style="western"><surname>Capa</surname><given-names>M</given-names></name></person-group> (<year>2018</year>) A mega-cryptic species complex hidden among one of the most common annelids in the North-East Atlantic. PLoS ONE 13(6): e0198356. <ext-link xlink:href="10.1371/journal.pone.0198356" ext-link-type="doi" xlink:type="simple">https://doi.org/10.1371/journal.pone.0198356</ext-link></mixed-citation></ref></ref-list></tp:taxon-treatment>
