# Supplementary material for: ﻿A further step towards the characterisation of Terebellides (Annelida, Trichobranchidae) diversity in the Northeast Atlantic, with the description of a new species
Source: Zookeys. 2022 Nov 28;1132:85–126. doi: 10.3897/zookeys.1132.91244 (PMC9836732; doi:10.3897/zookeys.1132.91244)
Supplement: XML Treatment for Terebellides atlantis [file zookeys.1132.91244-treatment5.xml]

<!DOCTYPE tp:taxon-treatment
  PUBLIC "-//TaxonX//DTD Taxonomic Treatment Publishing DTD v0 20100105//EN" "tax-treatment-NSO.dtd">
<tp:taxon-treatment xmlns:tp="http://www.plazi.org/taxpub"><tp:treatment-meta><kwd-group><label>Taxon classification</label><kwd>
                <named-content content-type="kingdom">Animalia</named-content>
              </kwd><kwd>
                <named-content content-type="order">Terebellida</named-content>
              </kwd><kwd>
                <named-content content-type="family">Trichobranchidae</named-content>
              </kwd></kwd-group><mixed-citation publication-type="journal"><person-group><name><surname>Barroso</surname><given-names>María</given-names></name><name><surname>Moreira</surname><given-names>Juan</given-names></name><name><surname>Capa</surname><given-names>María</given-names></name><name><surname>Nygren</surname><given-names>Arne</given-names></name><name><surname>Parapar</surname><given-names>Julio</given-names></name></person-group><article-title>﻿A further step towards the characterisation of <italic><tp:taxon-name><tp:taxon-name-part taxon-name-part-type="genus" reg="Terebellides">Terebellides</tp:taxon-name-part></tp:taxon-name></italic> (<tp:taxon-name><tp:taxon-name-part taxon-name-part-type="phylum">Annelida</tp:taxon-name-part></tp:taxon-name>, <tp:taxon-name><tp:taxon-name-part taxon-name-part-type="family">Trichobranchidae</tp:taxon-name-part></tp:taxon-name>) diversity in the Northeast Atlantic, with the description of a new species</article-title><source>Zookeys</source><day>28</day><month>11</month><year>2022</year><volume>1132</volume><fpage>85</fpage><lpage>126</lpage><pub-id pub-id-type="doi">10.3897/zookeys.1132.91244</pub-id></mixed-citation></tp:treatment-meta><tp:nomenclature><label>﻿</label><tp:taxon-name>
              <object-id xmlns:xlink="http://www.w3.org/1999/xlink" content-type="arpha" xlink:type="simple">03F3107D-0D36-5CBF-8734-7954AD5ED893</object-id>
              <tp:taxon-name-part taxon-name-part-type="genus" reg="Terebellides">Terebellides</tp:taxon-name-part>
              <tp:taxon-name-part taxon-name-part-type="species" reg="atlantis">atlantis</tp:taxon-name-part>
            </tp:taxon-name><tp:taxon-authority>Williams, 1984</tp:taxon-authority><xref ref-type="fig" rid="F3">Figs 3C</xref><xref ref-type="fig" rid="F8">, 8</xref><xref ref-type="fig" rid="F9">, 9</xref><xref ref-type="fig" rid="F10">, 10C</xref><xref ref-type="fig" rid="F11">, 11</xref><xref ref-type="fig" rid="F12">, 12</xref><xref ref-type="table" rid="T1">, Table 1</xref><xref ref-type="supplementary-material" rid="S1">, Suppl. materials 1</xref><xref ref-type="supplementary-material" rid="S2">, 2</xref><tp:nomenclature-citation-list><tp:nomenclature-citation><tp:taxon-name>
                  <tp:taxon-name-part taxon-name-part-type="genus" reg="Terebellides">Terebellides</tp:taxon-name-part>
                  <tp:taxon-name-part taxon-name-part-type="species" reg="atlantis">atlantis</tp:taxon-name-part>
                </tp:taxon-name><comment>Williams, 1984: 121–123, fig. 4, table 1.</comment></tp:nomenclature-citation><tp:nomenclature-citation><tp:taxon-name>
                  <tp:taxon-name-part taxon-name-part-type="genus" reg="Terebellides"/>
                  <tp:taxon-name-part taxon-name-part-type="species" reg="atlantis"/>
                </tp:taxon-name><comment>Species 16 – <xref ref-type="bibr" rid="B26">Nygren et al. 2018</xref>: 18–22, figs 6, 10. </comment></tp:nomenclature-citation></tp:nomenclature-citation-list></tp:nomenclature><tp:treatment-sec sec-type="material" id="SECID0EDMAI"><title>Material examined.</title><p>15 specimens (Suppl. material <xref ref-type="supplementary-material" rid="S1">1</xref>), Barents Sea (ZMBN116454, ZMBN116455, ZMBN116458, ZMBN116459, ZMBN116460, ZMBN116462, ZMBN116463, ZMBN116465, ZMBN116467, ZMBN116468, ZMBN116470, ZMBN116471, ZMBN116472, ZMBN116474); Norwegian coast (ZMBN116476).</p></tp:treatment-sec><tp:treatment-sec sec-type="material" id="SECID0ENMAI"><title>GenBank accession numbers of material examined (COI).</title><p><ext-link xmlns:xlink="http://www.w3.org/1999/xlink" ext-link-type="gen" xlink:href="MG025258" xlink:type="simple">MG025258</ext-link>, <ext-link xmlns:xlink="http://www.w3.org/1999/xlink" ext-link-type="gen" xlink:href="MG025259" xlink:type="simple">MG025259</ext-link>, <ext-link xmlns:xlink="http://www.w3.org/1999/xlink" ext-link-type="gen" xlink:href="MG025260" xlink:type="simple">MG025260</ext-link>, <ext-link xmlns:xlink="http://www.w3.org/1999/xlink" ext-link-type="gen" xlink:href="MG025261" xlink:type="simple">MG025261</ext-link>, <ext-link xmlns:xlink="http://www.w3.org/1999/xlink" ext-link-type="gen" xlink:href="MG025262" xlink:type="simple">MG025262</ext-link>, <ext-link xmlns:xlink="http://www.w3.org/1999/xlink" ext-link-type="gen" xlink:href="MG025263" xlink:type="simple">MG025263</ext-link>, <ext-link xmlns:xlink="http://www.w3.org/1999/xlink" ext-link-type="gen" xlink:href="MG025264" xlink:type="simple">MG025264</ext-link>, <ext-link xmlns:xlink="http://www.w3.org/1999/xlink" ext-link-type="gen" xlink:href="MG025265" xlink:type="simple">MG025265</ext-link>, <ext-link xmlns:xlink="http://www.w3.org/1999/xlink" ext-link-type="gen" xlink:href="MG025266" xlink:type="simple">MG025266</ext-link>, <ext-link xmlns:xlink="http://www.w3.org/1999/xlink" ext-link-type="gen" xlink:href="MG025267" xlink:type="simple">MG025267</ext-link>, <ext-link xmlns:xlink="http://www.w3.org/1999/xlink" ext-link-type="gen" xlink:href="MG025268" xlink:type="simple">MG025268</ext-link>, <ext-link xmlns:xlink="http://www.w3.org/1999/xlink" ext-link-type="gen" xlink:href="MG025269" xlink:type="simple">MG025269</ext-link>, <ext-link xmlns:xlink="http://www.w3.org/1999/xlink" ext-link-type="gen" xlink:href="MG025270" xlink:type="simple">MG025270</ext-link>, <ext-link xmlns:xlink="http://www.w3.org/1999/xlink" ext-link-type="gen" xlink:href="MG025271" xlink:type="simple">MG025271</ext-link>, <ext-link xmlns:xlink="http://www.w3.org/1999/xlink" ext-link-type="gen" xlink:href="MG025272" xlink:type="simple">MG025272</ext-link>, <ext-link xmlns:xlink="http://www.w3.org/1999/xlink" ext-link-type="gen" xlink:href="MG025273" xlink:type="simple">MG025273</ext-link>, <ext-link xmlns:xlink="http://www.w3.org/1999/xlink" ext-link-type="gen" xlink:href="MG025274" xlink:type="simple">MG025274</ext-link>, <ext-link xmlns:xlink="http://www.w3.org/1999/xlink" ext-link-type="gen" xlink:href="MG025275" xlink:type="simple">MG025275</ext-link>, <ext-link xmlns:xlink="http://www.w3.org/1999/xlink" ext-link-type="gen" xlink:href="MG025276" xlink:type="simple">MG025276</ext-link>, <ext-link xmlns:xlink="http://www.w3.org/1999/xlink" ext-link-type="gen" xlink:href="MG025277" xlink:type="simple">MG025277</ext-link>, <ext-link xmlns:xlink="http://www.w3.org/1999/xlink" ext-link-type="gen" xlink:href="MG025278" xlink:type="simple">MG025278</ext-link>, <ext-link xmlns:xlink="http://www.w3.org/1999/xlink" ext-link-type="gen" xlink:href="MG025279" xlink:type="simple">MG025279</ext-link>, <ext-link xmlns:xlink="http://www.w3.org/1999/xlink" ext-link-type="gen" xlink:href="MG025280" xlink:type="simple">MG025280</ext-link>, <ext-link xmlns:xlink="http://www.w3.org/1999/xlink" ext-link-type="gen" xlink:href="MG025281" xlink:type="simple">MG025281</ext-link>, <ext-link xmlns:xlink="http://www.w3.org/1999/xlink" ext-link-type="gen" xlink:href="MG025282" xlink:type="simple">MG025282</ext-link>, <ext-link xmlns:xlink="http://www.w3.org/1999/xlink" ext-link-type="gen" xlink:href="MG025283" xlink:type="simple">MG025283</ext-link>, <ext-link xmlns:xlink="http://www.w3.org/1999/xlink" ext-link-type="gen" xlink:href="MG025284" xlink:type="simple">MG025284</ext-link>, <ext-link xmlns:xlink="http://www.w3.org/1999/xlink" ext-link-type="gen" xlink:href="MG025285" xlink:type="simple">MG025285</ext-link>, <ext-link xmlns:xlink="http://www.w3.org/1999/xlink" ext-link-type="gen" xlink:href="MG025286" xlink:type="simple">MG025286</ext-link>, <ext-link xmlns:xlink="http://www.w3.org/1999/xlink" ext-link-type="gen" xlink:href="MG025287" xlink:type="simple">MG025287</ext-link>, <ext-link xmlns:xlink="http://www.w3.org/1999/xlink" ext-link-type="gen" xlink:href="MG025288" xlink:type="simple">MG025288</ext-link>, <ext-link xmlns:xlink="http://www.w3.org/1999/xlink" ext-link-type="gen" xlink:href="MG025289" xlink:type="simple">MG025289</ext-link>, <ext-link xmlns:xlink="http://www.w3.org/1999/xlink" ext-link-type="gen" xlink:href="MG025290" xlink:type="simple">MG025290</ext-link>, <ext-link xmlns:xlink="http://www.w3.org/1999/xlink" ext-link-type="gen" xlink:href="MG025291" xlink:type="simple">MG025291</ext-link>, <ext-link xmlns:xlink="http://www.w3.org/1999/xlink" ext-link-type="gen" xlink:href="MG025292" xlink:type="simple">MG025292</ext-link>, <ext-link xmlns:xlink="http://www.w3.org/1999/xlink" ext-link-type="gen" xlink:href="MG025293" xlink:type="simple">MG025293</ext-link>, <ext-link xmlns:xlink="http://www.w3.org/1999/xlink" ext-link-type="gen" xlink:href="MG025294" xlink:type="simple">MG025294</ext-link>, <ext-link xmlns:xlink="http://www.w3.org/1999/xlink" ext-link-type="gen" xlink:href="MG025295" xlink:type="simple">MG025295</ext-link>, <ext-link xmlns:xlink="http://www.w3.org/1999/xlink" ext-link-type="gen" xlink:href="MG025296" xlink:type="simple">MG025296</ext-link>, <ext-link xmlns:xlink="http://www.w3.org/1999/xlink" ext-link-type="gen" xlink:href="MG025297" xlink:type="simple">MG025297</ext-link>, <ext-link xmlns:xlink="http://www.w3.org/1999/xlink" ext-link-type="gen" xlink:href="MG025298" xlink:type="simple">MG025298</ext-link>, <ext-link xmlns:xlink="http://www.w3.org/1999/xlink" ext-link-type="gen" xlink:href="MG025299" xlink:type="simple">MG025299</ext-link>, <ext-link xmlns:xlink="http://www.w3.org/1999/xlink" ext-link-type="gen" xlink:href="MG025300" xlink:type="simple">MG025300</ext-link>, <ext-link xmlns:xlink="http://www.w3.org/1999/xlink" ext-link-type="gen" xlink:href="MG025301" xlink:type="simple">MG025301</ext-link>, <ext-link xmlns:xlink="http://www.w3.org/1999/xlink" ext-link-type="gen" xlink:href="MG025302" xlink:type="simple">MG025302</ext-link>, <ext-link xmlns:xlink="http://www.w3.org/1999/xlink" ext-link-type="gen" xlink:href="MG025303" xlink:type="simple">MG025303</ext-link>, <ext-link xmlns:xlink="http://www.w3.org/1999/xlink" ext-link-type="gen" xlink:href="MG025304" xlink:type="simple">MG025304</ext-link>, <ext-link xmlns:xlink="http://www.w3.org/1999/xlink" ext-link-type="gen" xlink:href="MG025305" xlink:type="simple">MG025305</ext-link>, <ext-link xmlns:xlink="http://www.w3.org/1999/xlink" ext-link-type="gen" xlink:href="MG025306" xlink:type="simple">MG025306</ext-link>, <ext-link xmlns:xlink="http://www.w3.org/1999/xlink" ext-link-type="gen" xlink:href="MG025307" xlink:type="simple">MG025307</ext-link>, <ext-link xmlns:xlink="http://www.w3.org/1999/xlink" ext-link-type="gen" xlink:href="MG025308" xlink:type="simple">MG025308</ext-link>, <ext-link xmlns:xlink="http://www.w3.org/1999/xlink" ext-link-type="gen" xlink:href="MG025309" xlink:type="simple">MG025309</ext-link>, <ext-link xmlns:xlink="http://www.w3.org/1999/xlink" ext-link-type="gen" xlink:href="MG025310" xlink:type="simple">MG025310</ext-link>, <ext-link xmlns:xlink="http://www.w3.org/1999/xlink" ext-link-type="gen" xlink:href="MG025311" xlink:type="simple">MG025311</ext-link>, <ext-link xmlns:xlink="http://www.w3.org/1999/xlink" ext-link-type="gen" xlink:href="MG025312" xlink:type="simple">MG025312</ext-link>.</p></tp:treatment-sec><tp:treatment-sec sec-type="material" id="SECID0EGVAI"><title>Diagnostic features of studied material.</title><p>Complete individuals ranging from 10.0–16.0 mm in length (Fig. <xref ref-type="fig" rid="F9">9</xref>). Branchial dorsal lobes lamellae provided with well-developed papillary projections and branchial ventral lobes (Fig. <xref ref-type="fig" rid="F8">8A, B</xref>) provided with long filaments (sometimes broken), 175.0 µm in length. Between 10–11 lamellae on dorsal lobes. Lateral lappets present on <abbrev xmlns:xlink="http://www.w3.org/1999/xlink" xlink:title="thoracic chaetiger" id="ABBRID0EUVAI" xlink:type="simple">TC</abbrev> 1–4; dorsal projection of thoracic notopodia on <abbrev xmlns:xlink="http://www.w3.org/1999/xlink" xlink:title="thoracic chaetiger" id="ABBRID0EYVAI" xlink:type="simple">TC</abbrev> 2–4 (Fig. <xref ref-type="fig" rid="F8">8A</xref>). Geniculate chaetae in <abbrev xmlns:xlink="http://www.w3.org/1999/xlink" xlink:title="thoracic chaetiger" id="ABBRID0EAWAI" xlink:type="simple">TC</abbrev> 5, acutely bent, with well-defined capitium (Fig. <xref ref-type="fig" rid="F8">8C</xref>). Ciliated papilla dorsal to thoracic notopodia not observed. From <abbrev xmlns:xlink="http://www.w3.org/1999/xlink" xlink:title="thoracic chaetiger" id="ABBRID0EIWAI" xlink:type="simple">TC</abbrev> 7, neuropodia with one row of type 3 thoracic uncini per torus, with rostrum/capitium length ratio of ~ 2:1 and capitium with a first row of three or four medium-sized teeth, followed by several smaller teeth (Fig. <xref ref-type="fig" rid="F8">8D</xref>). Abdomen with 23–28 pairs of neuropodia with type 2 uncini (Fig. <xref ref-type="fig" rid="F8">8E, F</xref>).</p></tp:treatment-sec><tp:treatment-sec sec-type="Colour pattern" id="SECID0EUWAI"><title>Colour pattern.</title><p><abbrev xmlns:xlink="http://www.w3.org/1999/xlink" xlink:title="Methyl Green" id="ABBRID0E1WAI" xlink:type="simple">MG</abbrev> staining pattern characterised by compact green colourant in <abbrev xmlns:xlink="http://www.w3.org/1999/xlink" xlink:title="segments" id="ABBRID0E5WAI" xlink:type="simple">SG</abbrev> 1–6, J-shaped glandular region in <abbrev xmlns:xlink="http://www.w3.org/1999/xlink" xlink:title="segments" id="ABBRID0ECXAI" xlink:type="simple">SG</abbrev> 3–5 and striped pattern in <abbrev xmlns:xlink="http://www.w3.org/1999/xlink" xlink:title="segments" id="ABBRID0EGXAI" xlink:type="simple">SG</abbrev> 7–14 (Fig. <xref ref-type="fig" rid="F12">12</xref>). Similar to pattern 9.</p></tp:treatment-sec><tp:treatment-sec sec-type="Nucleotide diagnostic features" id="SECID0EOXAI"><title>Nucleotide diagnostic features.</title><p>All sequences of <italic><tp:taxon-name><tp:taxon-name-part taxon-name-part-type="genus" reg="Terebellides">Terebellides</tp:taxon-name-part><tp:taxon-name-part taxon-name-part-type="species" reg="atlantis">atlantis</tp:taxon-name-part></tp:taxon-name></italic> share and are distinguished from other available <italic><tp:taxon-name><tp:taxon-name-part taxon-name-part-type="genus" reg="Terebellides">Terebellides</tp:taxon-name-part></tp:taxon-name></italic> sequences in unique combinations of nucleotides (underlined) at the given position of our alignment: 60–84: TATTCGTATTGAGCTAGGGCAACCT, 132–150: ACATGCATTTTTAATAATC, 171–189: TTTTATTGGTGGATTTGGT, 213–231: GGGAGCTCCTGATATAGCC, 264–294: ACTACCACCAGCCTTAATCTTATTAGTAAGC, 345–363: ATTATCTGATAATATGGCT, 384–399: CCTTGCTATTTTTTCA, 477–484: GCTACGAC, 549–573: TCCAGTCTTAGCTGGTGCAATCACT, 558–591: CCGT, 615–630: TCCAGCTGGTGGTGGT.</p></tp:treatment-sec><tp:treatment-sec sec-type="type locality" id="SECID0EGYAI"><title>Type locality.</title><p>Atlantic Ocean, off New England, <named-content xmlns:xlink="http://www.w3.org/1999/xlink" content-type="dwc:verbatimCoordinates" xlink:type="simple"><named-content content-type="geo-json" specific-use="{&#34;type&#34;:&#34;Point&#34;,&#34;coordinates&#34;:[-70.665000,39.941667]}" id="NCID0EPYAI" xlink:type="simple">39°56.5'N, 70°39.9'W</named-content></named-content> (<xref ref-type="bibr" rid="B41">Williams 1984</xref>).</p></tp:treatment-sec><tp:treatment-sec sec-type="distribution" id="SECID0EYYAI"><title>Distribution and bathymetry.</title><p>Barents Sea, Greenland Sea, South Iceland, Norwegian coast and shelf; 219–2750 m deep (Figs <xref ref-type="fig" rid="F10">10C</xref>, <xref ref-type="fig" rid="F11">11</xref>, Suppl. material <xref ref-type="supplementary-material" rid="S1">1</xref>).</p></tp:treatment-sec><tp:treatment-sec sec-type="remarks" id="SECID0EKZAI"><title>Remarks.</title><p><italic><tp:taxon-name><tp:taxon-name-part taxon-name-part-type="genus" reg="Terebellides">Terebellides</tp:taxon-name-part><tp:taxon-name-part taxon-name-part-type="species" reg="atlantis">atlantis</tp:taxon-name-part></tp:taxon-name></italic> is a small species, reaching up to 16 mm in length. It is characterised by the lack of papillae on margins of branchial lamellae, and by having branchiae of type 3 and filaments in ventral branchial lobes, thoracic uncini of type 3 and abdominal uncini of type 2 (Table <xref ref-type="table" rid="T1">1</xref>). The most similar species to <italic><tp:taxon-name><tp:taxon-name-part taxon-name-part-type="genus" reg="Terebellides">T.</tp:taxon-name-part><tp:taxon-name-part taxon-name-part-type="species" reg="atlantis">atlantis</tp:taxon-name-part></tp:taxon-name></italic> are <italic><tp:taxon-name><tp:taxon-name-part taxon-name-part-type="genus" reg="Terebellides">T.</tp:taxon-name-part><tp:taxon-name-part taxon-name-part-type="species" reg="shetlandica">shetlandica</tp:taxon-name-part></tp:taxon-name></italic> and <italic><tp:taxon-name><tp:taxon-name-part taxon-name-part-type="genus" reg="Terebellides">T.</tp:taxon-name-part><tp:taxon-name-part taxon-name-part-type="species" reg="lavesquei">lavesquei</tp:taxon-name-part></tp:taxon-name></italic> sp. nov. but <italic><tp:taxon-name><tp:taxon-name-part taxon-name-part-type="genus" reg="Terebellides">T.</tp:taxon-name-part><tp:taxon-name-part taxon-name-part-type="species" reg="atlantis">atlantis</tp:taxon-name-part></tp:taxon-name></italic> differs from the latter in the size and type of branchiae (see remarks for <italic><tp:taxon-name><tp:taxon-name-part taxon-name-part-type="genus" reg="Terebellides">T.</tp:taxon-name-part><tp:taxon-name-part taxon-name-part-type="species" reg="lavesquei">lavesquei</tp:taxon-name-part></tp:taxon-name></italic> sp. nov. above). Branchial lobes are often missing as previously highlighted by <xref ref-type="bibr" rid="B29">Parapar et al. (2011)</xref>. Finally, <italic><tp:taxon-name><tp:taxon-name-part taxon-name-part-type="genus" reg="Terebellides">T.</tp:taxon-name-part><tp:taxon-name-part taxon-name-part-type="species" reg="atlantis">atlantis</tp:taxon-name-part></tp:taxon-name></italic> has the widest geographical distribution and depth range (219 to 2750 m) among Group B species.</p></tp:treatment-sec><tp:treatment-sec><!--Section generated to contain objects referenced in tp:taxon-treatment.--><fig id="F3" position="float" orientation="portrait"><object-id xmlns:xlink="http://www.w3.org/1999/xlink" content-type="doi" xlink:type="simple">10.3897/zookeys.1132.91244.figure3</object-id><object-id xmlns:xlink="http://www.w3.org/1999/xlink" content-type="arpha" xlink:type="simple">FECDEF4B-657E-552A-BBBE-2A527BB9A772</object-id><label>Figure 3.</label><caption><p><abbrev xmlns:xlink="http://www.w3.org/1999/xlink" xlink:title="stereomicroscope" id="ABBRID0EHCAG" xlink:type="simple">STM</abbrev> photographs of several <italic><tp:taxon-name><tp:taxon-name-part taxon-name-part-type="genus" reg="Terebellides">Terebellides</tp:taxon-name-part></tp:taxon-name></italic> species (<bold>A, C–F</bold> non-type specimens) <bold>A</bold><italic><tp:taxon-name><tp:taxon-name-part taxon-name-part-type="genus" reg="Terebellides">Terebellides</tp:taxon-name-part><tp:taxon-name-part taxon-name-part-type="species" reg="shetlandica">shetlandica</tp:taxon-name-part></tp:taxon-name></italic> Parapar, Moreira &amp; O’Reilly, 2016 (species 1; ZMBN116186) <bold>B</bold><italic><tp:taxon-name><tp:taxon-name-part taxon-name-part-type="genus" reg="Terebellides">Terebellides</tp:taxon-name-part><tp:taxon-name-part taxon-name-part-type="species" reg="lavesquei">lavesquei</tp:taxon-name-part></tp:taxon-name></italic> sp. nov. (species 5; holotype, ZMBN116322) <bold>C</bold><italic><tp:taxon-name><tp:taxon-name-part taxon-name-part-type="genus" reg="Terebellides">Terebellides</tp:taxon-name-part><tp:taxon-name-part taxon-name-part-type="species" reg="atlantis">atlantis</tp:taxon-name-part></tp:taxon-name></italic> Williams, 1984 (species 16; ZMBN116472) <bold>D</bold><italic><tp:taxon-name><tp:taxon-name-part taxon-name-part-type="genus" reg="Terebellides">Terebellides</tp:taxon-name-part><tp:taxon-name-part taxon-name-part-type="species" reg="irinae">irinae</tp:taxon-name-part></tp:taxon-name></italic> Gagaev, 2009 (species 24; ZMBN116498) <bold>E</bold><italic><tp:taxon-name><tp:taxon-name-part taxon-name-part-type="genus" reg="Terebellides">Terebellides</tp:taxon-name-part><tp:taxon-name-part taxon-name-part-type="species" reg="williamsae">williamsae</tp:taxon-name-part></tp:taxon-name></italic> Jirkov, 1989 (species 2; ZMBN116269) <bold>F</bold><italic><tp:taxon-name><tp:taxon-name-part taxon-name-part-type="genus" reg="Terebellides">Terebellides</tp:taxon-name-part><tp:taxon-name-part taxon-name-part-type="species" reg="gracilis">gracilis</tp:taxon-name-part></tp:taxon-name></italic> Malm, 1874 (species 3; ZMBN116283). Abbreviations: <abbrev xmlns:xlink="http://www.w3.org/1999/xlink" xlink:title="branchial dorsal lobes" id="ABBRID0ECFAG" xlink:type="simple">bdl</abbrev> – branchial dorsal lobe; <abbrev xmlns:xlink="http://www.w3.org/1999/xlink" xlink:title="branchial filament" id="ABBRID0EGFAG" xlink:type="simple">bf</abbrev> – branchial filament; <abbrev xmlns:xlink="http://www.w3.org/1999/xlink" xlink:title="branchial ventral lobes" id="ABBRID0EKFAG" xlink:type="simple">bvl</abbrev> – branchial ventral lobe; <abbrev xmlns:xlink="http://www.w3.org/1999/xlink" xlink:title="oocytes" id="ABBRID0EOFAG" xlink:type="simple">ooc</abbrev> – oocytes; <abbrev xmlns:xlink="http://www.w3.org/1999/xlink" xlink:title="white thoracic chaetiger" id="ABBRID0ESFAG" xlink:type="simple">wTC</abbrev> – white thoracic chaetiger.</p></caption><graphic xmlns:xlink="http://www.w3.org/1999/xlink" xlink:href="zookeys-1132-085_article-91244__-g003.jpg" position="float" orientation="portrait" xlink:type="simple" id="oo_775019.jpg"><uri content-type="original_file" xlink:type="simple">https://binary.pensoft.net/fig/775019</uri></graphic></fig><fig id="F8" position="float" orientation="portrait"><object-id xmlns:xlink="http://www.w3.org/1999/xlink" content-type="doi" xlink:type="simple">10.3897/zookeys.1132.91244.figure8</object-id><object-id xmlns:xlink="http://www.w3.org/1999/xlink" content-type="arpha" xlink:type="simple">014C3EEE-FC87-5746-B8D8-A3B354274E59</object-id><label>Figure 8.</label><caption><p><italic><tp:taxon-name><tp:taxon-name-part taxon-name-part-type="genus" reg="Terebellides">Terebellides</tp:taxon-name-part><tp:taxon-name-part taxon-name-part-type="species" reg="atlantis">atlantis</tp:taxon-name-part></tp:taxon-name></italic> Williams, 1984 (species 16; non-type specimens, ZMBN116454 and ZMBN116459), <abbrev xmlns:xlink="http://www.w3.org/1999/xlink" xlink:title="Scanning Electron Microscopy" id="ABBRID0EPUAG" xlink:type="simple">SEM</abbrev> micrographs <bold>A</bold> anterior end, left lateral view <bold>B</bold> branchiae, detail <bold>C</bold><abbrev xmlns:xlink="http://www.w3.org/1999/xlink" xlink:title="thoracic chaetiger" id="ABBRID0EZUAG" xlink:type="simple">TC</abbrev> 6 (TU1), geniculate chaetae <bold>D</bold> thoracic uncini <bold>E</bold> abdominal neuropodium <bold>F</bold> abdominal uncini. Abbreviations: <abbrev xmlns:xlink="http://www.w3.org/1999/xlink" xlink:title="branchial filament" id="ABBRID0EDVAG" xlink:type="simple">bf</abbrev> – branchial filament; <abbrev xmlns:xlink="http://www.w3.org/1999/xlink" xlink:title="branchial ventral lobes" id="ABBRID0EHVAG" xlink:type="simple">bvl</abbrev> – branchial ventral lobe; <abbrev xmlns:xlink="http://www.w3.org/1999/xlink" xlink:title="capitium" id="ABBRID0ELVAG" xlink:type="simple">cap</abbrev> – capitium; <abbrev xmlns:xlink="http://www.w3.org/1999/xlink" xlink:title="dorsal projection of notopodium" id="ABBRID0EPVAG" xlink:type="simple">dpn</abbrev> – dorsal projection of notopodium; <abbrev xmlns:xlink="http://www.w3.org/1999/xlink" xlink:title="thoracic chaetiger" id="ABBRID0ETVAG" xlink:type="simple">TC</abbrev> – thoracic chaetiger; <abbrev xmlns:xlink="http://www.w3.org/1999/xlink" xlink:title="thoracic unciniger" id="ABBRID0EXVAG" xlink:type="simple">TU</abbrev> – thoracic unciniger.</p></caption><graphic xmlns:xlink="http://www.w3.org/1999/xlink" xlink:href="zookeys-1132-085_article-91244__-g008.jpg" position="float" orientation="portrait" xlink:type="simple" id="oo_775024.jpg"><uri content-type="original_file" xlink:type="simple">https://binary.pensoft.net/fig/775024</uri></graphic></fig><fig id="F9" position="float" orientation="portrait"><object-id xmlns:xlink="http://www.w3.org/1999/xlink" content-type="doi" xlink:type="simple">10.3897/zookeys.1132.91244.figure9</object-id><object-id xmlns:xlink="http://www.w3.org/1999/xlink" content-type="arpha" xlink:type="simple">D1BAC1BD-B899-5C3F-ADCF-5641F4DAD69E</object-id><label>Figure 9.</label><caption><p>Relationship between number of abdominal chaetigers and body length (complete specimens considered except for <italic><tp:taxon-name><tp:taxon-name-part taxon-name-part-type="genus" reg="Terebellides">T.</tp:taxon-name-part><tp:taxon-name-part taxon-name-part-type="species" reg="irinae">irinae</tp:taxon-name-part></tp:taxon-name></italic>).</p></caption><graphic xmlns:xlink="http://www.w3.org/1999/xlink" xlink:href="zookeys-1132-085_article-91244__-g009.jpg" position="float" orientation="portrait" xlink:type="simple" id="oo_775025.jpg"><uri content-type="original_file" xlink:type="simple">https://binary.pensoft.net/fig/775025</uri></graphic></fig><fig id="F10" position="float" orientation="portrait"><object-id xmlns:xlink="http://www.w3.org/1999/xlink" content-type="doi" xlink:type="simple">10.3897/zookeys.1132.91244.figure10</object-id><object-id xmlns:xlink="http://www.w3.org/1999/xlink" content-type="arpha" xlink:type="simple">97CAF11E-C151-5544-92E0-B1BC3044A3AD</object-id><label>Figure 10.</label><caption><p>Geographic distribution of species of <italic><tp:taxon-name><tp:taxon-name-part taxon-name-part-type="genus" reg="Terebellides">Terebellides</tp:taxon-name-part></tp:taxon-name></italic> in Northeast Atlantic Ocean <bold>A</bold><italic><tp:taxon-name><tp:taxon-name-part taxon-name-part-type="genus" reg="Terebellides">Terebellides</tp:taxon-name-part><tp:taxon-name-part taxon-name-part-type="species" reg="shetlandica">shetlandica</tp:taxon-name-part></tp:taxon-name></italic> Parapar, Moreira &amp; O’Reilly, 2016 <bold>B</bold><italic><tp:taxon-name><tp:taxon-name-part taxon-name-part-type="genus" reg="Terebellides">Terebellides</tp:taxon-name-part><tp:taxon-name-part taxon-name-part-type="species" reg="lavesquei">lavesquei</tp:taxon-name-part></tp:taxon-name></italic> sp. nov. <bold>C</bold><italic><tp:taxon-name><tp:taxon-name-part taxon-name-part-type="genus" reg="Terebellides">Terebellides</tp:taxon-name-part><tp:taxon-name-part taxon-name-part-type="species" reg="atlantis">atlantis</tp:taxon-name-part></tp:taxon-name></italic> Williams, 1984 <bold>D</bold><italic><tp:taxon-name><tp:taxon-name-part taxon-name-part-type="genus" reg="Terebellides">Terebellides</tp:taxon-name-part><tp:taxon-name-part taxon-name-part-type="species" reg="irinae">irinae</tp:taxon-name-part></tp:taxon-name></italic> Gagaev, 2009 <bold>E</bold><italic><tp:taxon-name><tp:taxon-name-part taxon-name-part-type="genus" reg="Terebellides">Terebellides</tp:taxon-name-part><tp:taxon-name-part taxon-name-part-type="species" reg="williamsae">williamsae</tp:taxon-name-part></tp:taxon-name></italic> Jirkov, 1989 <bold>F</bold><italic><tp:taxon-name><tp:taxon-name-part taxon-name-part-type="genus" reg="Terebellides">Terebellides</tp:taxon-name-part><tp:taxon-name-part taxon-name-part-type="species" reg="gracilis">gracilis</tp:taxon-name-part></tp:taxon-name></italic> Malm, 1874. Pink star denotes the type locality of each taxon.</p></caption><graphic xmlns:xlink="http://www.w3.org/1999/xlink" xlink:href="zookeys-1132-085_article-91244__-g010.jpg" position="float" orientation="portrait" xlink:type="simple" id="oo_775026.jpg"><uri content-type="original_file" xlink:type="simple">https://binary.pensoft.net/fig/775026</uri></graphic></fig><fig id="F11" position="float" orientation="portrait"><object-id xmlns:xlink="http://www.w3.org/1999/xlink" content-type="doi" xlink:type="simple">10.3897/zookeys.1132.91244.figure11</object-id><object-id xmlns:xlink="http://www.w3.org/1999/xlink" content-type="arpha" xlink:type="simple">27D06853-A14C-5702-AA5D-D6D780019ED6</object-id><label>Figure 11.</label><caption><p>Bathymetric distribution of <italic><tp:taxon-name><tp:taxon-name-part taxon-name-part-type="genus" reg="Terebellides">Terebellides</tp:taxon-name-part></tp:taxon-name></italic> species studied in this work.</p></caption><graphic xmlns:xlink="http://www.w3.org/1999/xlink" xlink:href="zookeys-1132-085_article-91244__-g011.jpg" position="float" orientation="portrait" xlink:type="simple" id="oo_775027.jpg"><uri content-type="original_file" xlink:type="simple">https://binary.pensoft.net/fig/775027</uri></graphic></fig><fig id="F12" position="float" orientation="portrait"><object-id xmlns:xlink="http://www.w3.org/1999/xlink" content-type="doi" xlink:type="simple">10.3897/zookeys.1132.91244.figure12</object-id><object-id xmlns:xlink="http://www.w3.org/1999/xlink" content-type="arpha" xlink:type="simple">E7BD1337-4B18-54F0-A10D-48D0E93E54C4</object-id><label>Figure 12.</label><caption><p>Body <abbrev xmlns:xlink="http://www.w3.org/1999/xlink" xlink:title="Methyl Green" id="ABBRID0EFRBG" xlink:type="simple">MG</abbrev> staining patterns in ventral view of <italic><tp:taxon-name><tp:taxon-name-part taxon-name-part-type="genus" reg="Terebellides">Terebellides</tp:taxon-name-part></tp:taxon-name></italic> species. <italic><tp:taxon-name><tp:taxon-name-part taxon-name-part-type="genus" reg="Terebellides">Terebellides</tp:taxon-name-part><tp:taxon-name-part taxon-name-part-type="species" reg="shetlandica">shetlandica</tp:taxon-name-part></tp:taxon-name></italic> Parapar, Moreira &amp; O’Reilly, 2016, <italic><tp:taxon-name><tp:taxon-name-part taxon-name-part-type="genus" reg="Terebellides">Terebellides</tp:taxon-name-part><tp:taxon-name-part taxon-name-part-type="species" reg="lavesquei">lavesquei</tp:taxon-name-part></tp:taxon-name></italic> sp. nov., <italic><tp:taxon-name><tp:taxon-name-part taxon-name-part-type="genus" reg="Terebellides">Terebellides</tp:taxon-name-part><tp:taxon-name-part taxon-name-part-type="species" reg="atlantis">atlantis</tp:taxon-name-part></tp:taxon-name></italic> Williams, 1984, <italic><tp:taxon-name><tp:taxon-name-part taxon-name-part-type="genus" reg="Terebellides">Terebellides</tp:taxon-name-part><tp:taxon-name-part taxon-name-part-type="species" reg="irinae">irinae</tp:taxon-name-part></tp:taxon-name></italic> Gagaev, 2009, <italic><tp:taxon-name><tp:taxon-name-part taxon-name-part-type="genus" reg="Terebellides">Terebellides</tp:taxon-name-part><tp:taxon-name-part taxon-name-part-type="species" reg="williamsae">williamsae</tp:taxon-name-part></tp:taxon-name></italic> Jirkov, 1989 and <italic><tp:taxon-name><tp:taxon-name-part taxon-name-part-type="genus" reg="Terebellides">Terebellides</tp:taxon-name-part><tp:taxon-name-part taxon-name-part-type="species" reg="gracilis">gracilis</tp:taxon-name-part></tp:taxon-name></italic> Malm, 1874. Segments indicated in Arabic numbers.</p></caption><graphic xmlns:xlink="http://www.w3.org/1999/xlink" xlink:href="zookeys-1132-085_article-91244__-g012.jpg" position="float" orientation="portrait" xlink:type="simple" id="oo_775028.jpg"><uri content-type="original_file" xlink:type="simple">https://binary.pensoft.net/fig/775028</uri></graphic></fig><table-wrap id="T1" position="float" orientation="portrait"><label>Table 1.</label><caption><p>Comparison of discriminating taxonomic characters of the species studied in this work. Cells in italics show discriminatory characters of each subgroup. <sup>(1)</sup> sensu <xref ref-type="bibr" rid="B30">Parapar et al. (2016a)</xref>; <sup>(2)</sup> sensu <xref ref-type="bibr" rid="B34">Parapar et al. (2020b)</xref>; <sup>(3)</sup> sensu <xref ref-type="bibr" rid="B33">Parapar et al. (2020a)</xref>; <sup>(4)</sup> dominant trend in bold; <sup>(5)</sup> Skagerrak.</p></caption><table id="TID0EAECI" rules="all"><tbody><tr><th rowspan="1" colspan="2">Groups</th><th rowspan="1" colspan="3">B</th><th rowspan="1" colspan="1">C</th><th rowspan="1" colspan="2">D</th></tr><tr><th rowspan="1" colspan="2">Putative species sensu <xref ref-type="bibr" rid="B26">Nygren et al. (2018)</xref></th><th rowspan="1" colspan="1">1</th><th rowspan="1" colspan="1">5</th><th rowspan="1" colspan="1">16</th><th rowspan="1" colspan="1">24</th><th rowspan="1" colspan="1">2</th><th rowspan="1" colspan="1">3</th></tr><tr><th rowspan="1" colspan="2">Species (as reported/described herein)</th><th rowspan="1" colspan="1"><italic><tp:taxon-name><tp:taxon-name-part taxon-name-part-type="genus" reg="Terebellides">T.</tp:taxon-name-part><tp:taxon-name-part taxon-name-part-type="species" reg="shetlandica">shetlandica</tp:taxon-name-part></tp:taxon-name></italic> Parapar, Moreira &amp; O’Reilly, 2016</th><th rowspan="1" colspan="1"><italic><tp:taxon-name><tp:taxon-name-part taxon-name-part-type="genus" reg="Terebellides">T.</tp:taxon-name-part><tp:taxon-name-part taxon-name-part-type="species" reg="lavesquei">lavesquei</tp:taxon-name-part></tp:taxon-name></italic> sp. nov.</th><th rowspan="1" colspan="1"><italic><tp:taxon-name><tp:taxon-name-part taxon-name-part-type="genus" reg="Terebellides">T.</tp:taxon-name-part><tp:taxon-name-part taxon-name-part-type="species" reg="atlantis">atlantis</tp:taxon-name-part></tp:taxon-name></italic> Williams, 1984</th><th rowspan="1" colspan="1"><italic><tp:taxon-name><tp:taxon-name-part taxon-name-part-type="genus" reg="Terebellides">T.</tp:taxon-name-part><tp:taxon-name-part taxon-name-part-type="species" reg="irinae">irinae</tp:taxon-name-part></tp:taxon-name></italic> Gagaev, 2009</th><th rowspan="1" colspan="1"><italic><tp:taxon-name><tp:taxon-name-part taxon-name-part-type="genus" reg="Terebellides">T.</tp:taxon-name-part><tp:taxon-name-part taxon-name-part-type="species" reg="williamsae">williamsae</tp:taxon-name-part></tp:taxon-name></italic> Jirkov, 1989</th><th rowspan="1" colspan="1"><italic><tp:taxon-name><tp:taxon-name-part taxon-name-part-type="genus" reg="Terebellides">T.</tp:taxon-name-part><tp:taxon-name-part taxon-name-part-type="species" reg="gracilis">gracilis</tp:taxon-name-part></tp:taxon-name></italic> Malm, 1874</th></tr><tr><td rowspan="2" colspan="1">
                Branchiae
              </td><td rowspan="1" colspan="1">type <sup>(1)</sup></td><td rowspan="1" colspan="1">3</td><td rowspan="1" colspan="1">2</td><td rowspan="1" colspan="1">3</td><td rowspan="1" colspan="1">4</td><td rowspan="1" colspan="1">2</td><td rowspan="1" colspan="1">2</td></tr><tr><td rowspan="1" colspan="1">papillae on lamellae edge</td><td rowspan="1" colspan="1">no</td><td rowspan="1" colspan="1">no</td><td rowspan="1" colspan="1">no</td><td rowspan="1" colspan="1">no</td><td rowspan="1" colspan="1">no</td><td rowspan="1" colspan="1">no</td></tr><tr><td rowspan="3" colspan="1">Thorax</td><td rowspan="1" colspan="1">ciliated papilla dorsal to notopodium</td><td rowspan="1" colspan="1">no (?)</td><td rowspan="1" colspan="1">no (?)</td><td rowspan="1" colspan="1">no (?)</td><td rowspan="1" colspan="1">no (?)</td><td rowspan="1" colspan="1">
                <italic>yes</italic>
              </td><td rowspan="1" colspan="1">
                <italic>yes</italic>
              </td></tr><tr><td rowspan="1" colspan="1">chaetiger with geniculate chaetae</td><td rowspan="1" colspan="1"><abbrev xmlns:xlink="http://www.w3.org/1999/xlink" xlink:title="thoracic chaetiger" id="ABBRID0ESOAC" xlink:type="simple">TC</abbrev> 6</td><td rowspan="1" colspan="1"><abbrev xmlns:xlink="http://www.w3.org/1999/xlink" xlink:title="thoracic chaetiger" id="ABBRID0E1OAC" xlink:type="simple">TC</abbrev> 6</td><td rowspan="1" colspan="1"><abbrev xmlns:xlink="http://www.w3.org/1999/xlink" xlink:title="thoracic chaetiger" id="ABBRID0ECPAC" xlink:type="simple">TC</abbrev> 6</td><td rowspan="1" colspan="1"><abbrev xmlns:xlink="http://www.w3.org/1999/xlink" xlink:title="thoracic chaetiger" id="ABBRID0EKPAC" xlink:type="simple">TC</abbrev> 6</td><td rowspan="1" colspan="1"><abbrev xmlns:xlink="http://www.w3.org/1999/xlink" xlink:title="thoracic chaetiger" id="ABBRID0ESPAC" xlink:type="simple">TC</abbrev> 6</td><td rowspan="1" colspan="1"><abbrev xmlns:xlink="http://www.w3.org/1999/xlink" xlink:title="thoracic chaetiger" id="ABBRID0E1PAC" xlink:type="simple">TC</abbrev> 6</td></tr><tr><td rowspan="1" colspan="1">uncini type <sup>(2)</sup></td><td rowspan="1" colspan="1">
                <italic>4</italic>
              </td><td rowspan="1" colspan="1">
                <italic>3</italic>
              </td><td rowspan="1" colspan="1">
                <italic>3</italic>
              </td><td rowspan="1" colspan="1">
                <italic>3</italic>
              </td><td rowspan="1" colspan="1">
                <italic>1</italic>
              </td><td rowspan="1" colspan="1">
                <italic>1</italic>
              </td></tr><tr><td rowspan="1" colspan="1">Abdomen</td><td rowspan="1" colspan="1">uncini type <sup>(3)</sup></td><td rowspan="1" colspan="1">
                <italic>2</italic>
              </td><td rowspan="1" colspan="1">
                <italic>2</italic>
              </td><td rowspan="1" colspan="1">
                <italic>2</italic>
              </td><td rowspan="1" colspan="1">
                <italic>2</italic>
              </td><td rowspan="1" colspan="1">
                <italic>1A</italic>
              </td><td rowspan="1" colspan="1">
                <italic>1A</italic>
              </td></tr><tr><td rowspan="1" colspan="2">Bathymetry – Above (A) / Below (B) 200 m depth <sup>(4)</sup></td><td rowspan="1" colspan="1"><bold>A</bold>/B</td><td rowspan="1" colspan="1">A/B</td><td rowspan="1" colspan="1">B</td><td rowspan="1" colspan="1">B</td><td rowspan="1" colspan="1">B</td><td rowspan="1" colspan="1">B</td></tr><tr><td rowspan="1" colspan="2">Distribution – North (N) /South (S) of 60°N <sup>(4)</sup></td><td rowspan="1" colspan="1">N/<bold>S</bold><sup>(5)</sup></td><td rowspan="1" colspan="1"><bold>N</bold>/S</td><td rowspan="1" colspan="1">N</td><td rowspan="1" colspan="1">N</td><td rowspan="1" colspan="1"><bold>N</bold>/S<sup>(5)</sup></td><td rowspan="1" colspan="1">N/<bold>S</bold><sup>(5)</sup></td></tr></tbody></table></table-wrap><supplementary-material xmlns:xlink="http://www.w3.org/1999/xlink" id="S1" position="float" orientation="portrait" xlink:type="simple"><object-id content-type="doi" xlink:type="simple">10.3897/zookeys.1132.91244.suppl1</object-id><object-id content-type="arpha" xlink:type="simple">D9C311DC-1D30-5EDB-99B0-8538F3E0DAE3</object-id><label>Supplementary material 1</label><caption><p>Abiotic data and more information of the material used</p></caption><statement content-type="dataType"><label>Data type</label><p>Abiotic data</p></statement><statement content-type="notes"><label>Explanation note</label><p>The table shows the abiotic data and more information of the material used: Specimen voucher, Site, Geographic area, Locality, Latitude, Longitude, Depth, Collecting date, Habitat, Remarks and figures.</p></statement><media xlink:href="zookeys-1132-085_article-91244__-s001.docx" mimetype="application" mime-subtype="vnd.openxmlformats-officedocument.wordprocessingml.document" position="float" orientation="portrait" xlink:type="simple" id="oo_775035.docx"><uri content-type="original_file" xlink:type="simple">https://binary.pensoft.net/file/775035</uri></media><permissions><license xlink:type="simple"><license-p>This dataset is made available under the Open Database License (http://opendatacommons.org/licenses/odbl/1.0/). The Open Database License (ODbL) is a license agreement intended to allow users to freely share, modify, and use this Dataset while maintaining this same freedom for others, provided that the original source and author(s) are credited.</license-p></license></permissions><attrib specific-use="authors">María Barroso, Juan Moreira, María Capa, Arne Nygren, Julio Parapar</attrib></supplementary-material><supplementary-material xmlns:xlink="http://www.w3.org/1999/xlink" id="S2" position="float" orientation="portrait" xlink:type="simple"><object-id content-type="doi" xlink:type="simple">10.3897/zookeys.1132.91244.suppl2</object-id><object-id content-type="arpha" xlink:type="simple">D35A3815-28D8-5004-8DEF-A20FDD96512D</object-id><label>Supplementary material 2</label><caption><p>List of COI sequences considered in present study</p></caption><statement content-type="dataType"><label>Data type</label><p>Molecular data</p></statement><statement content-type="notes"><label>Explanation note</label><p>List of COI sequences considered in present study (Group B, C and D), museum vouchers and GenBank accession numbers.</p></statement><media xlink:href="zookeys-1132-085_article-91244__-s002.docx" mimetype="application" mime-subtype="vnd.openxmlformats-officedocument.wordprocessingml.document" position="float" orientation="portrait" xlink:type="simple" id="oo_775036.docx"><uri content-type="original_file" xlink:type="simple">https://binary.pensoft.net/file/775036</uri></media><permissions><license xlink:type="simple"><license-p>This dataset is made available under the Open Database License (http://opendatacommons.org/licenses/odbl/1.0/). The Open Database License (ODbL) is a license agreement intended to allow users to freely share, modify, and use this Dataset while maintaining this same freedom for others, provided that the original source and author(s) are credited.</license-p></license></permissions><attrib specific-use="authors">María Barroso, Juan Moreira, María Capa, Arne Nygren, Julio Parapar</attrib></supplementary-material></tp:treatment-sec><ref-list><ref id="B30"><mixed-citation xmlns:xlink="http://www.w3.org/1999/xlink" xlink:type="simple"><person-group><name name-style="western"><surname>Parapar</surname><given-names>J</given-names></name><name name-style="western"><surname>Moreira</surname><given-names>J</given-names></name><name name-style="western"><surname>O’Reilly</surname><given-names>M</given-names></name></person-group> (<year>2016a</year>) <article-title>A new species of <italic><tp:taxon-name><tp:taxon-name-part taxon-name-part-type="genus">Terebellides</tp:taxon-name-part></tp:taxon-name></italic> (<tp:taxon-name><tp:taxon-name-part taxon-name-part-type="class">Polychaeta</tp:taxon-name-part></tp:taxon-name>: <tp:taxon-name><tp:taxon-name-part taxon-name-part-type="family">Trichobranchidae</tp:taxon-name-part></tp:taxon-name>) from Scottish waters with an insight into branchial morphology.</article-title><source>Marine Biodiversity</source><volume>46</volume>(<issue>1</issue>): <fpage>211</fpage>–<lpage>225</lpage>. <ext-link xlink:href="10.1007/s12526-015-0353-5" ext-link-type="doi" xlink:type="simple">https://doi.org/10.1007/s12526-015-0353-5</ext-link></mixed-citation></ref><ref id="B34"><mixed-citation xmlns:xlink="http://www.w3.org/1999/xlink" xlink:type="simple"><person-group><name name-style="western"><surname>Parapar</surname><given-names>J</given-names></name><name name-style="western"><surname>Martin</surname><given-names>D</given-names></name><name name-style="western"><surname>Moreira</surname><given-names>J</given-names></name></person-group> (<year>2020b</year>) <article-title>On the diversity of <italic><tp:taxon-name><tp:taxon-name-part taxon-name-part-type="genus">Terebellides</tp:taxon-name-part></tp:taxon-name></italic> (<tp:taxon-name><tp:taxon-name-part taxon-name-part-type="phylum">Annelida</tp:taxon-name-part></tp:taxon-name>, <tp:taxon-name><tp:taxon-name-part taxon-name-part-type="family">Trichobranchidae</tp:taxon-name-part></tp:taxon-name>) in West Africa, seven new species and the redescription of <italic><tp:taxon-name><tp:taxon-name-part taxon-name-part-type="genus">T.</tp:taxon-name-part><tp:taxon-name-part taxon-name-part-type="species">africana</tp:taxon-name-part></tp:taxon-name></italic> Augener, 1918 stat. prom.</article-title><source>Zootaxa</source><volume>4771</volume>(<issue>1</issue>): <fpage>1</fpage>–<lpage>61</lpage>. <ext-link xlink:href="10.11646/zootaxa.4771.1.1" ext-link-type="doi" xlink:type="simple">https://doi.org/10.11646/zootaxa.4771.1.1</ext-link></mixed-citation></ref><ref id="B33"><mixed-citation xmlns:xlink="http://www.w3.org/1999/xlink" xlink:type="simple"><person-group><name name-style="western"><surname>Parapar</surname><given-names>J</given-names></name><name name-style="western"><surname>Capa</surname><given-names>M</given-names></name><name name-style="western"><surname>Nygren</surname><given-names>A</given-names></name><name name-style="western"><surname>Moreira</surname><given-names>J</given-names></name></person-group> (<year>2020a</year>) <article-title>To name but a few: Descriptions of five new species of <italic><tp:taxon-name><tp:taxon-name-part taxon-name-part-type="genus">Terebellides</tp:taxon-name-part></tp:taxon-name></italic> (<tp:taxon-name><tp:taxon-name-part taxon-name-part-type="phylum">Annelida</tp:taxon-name-part></tp:taxon-name>, <tp:taxon-name><tp:taxon-name-part taxon-name-part-type="family">Trichobranchidae</tp:taxon-name-part></tp:taxon-name>) from the North-East Atlantic.</article-title><source>ZooKeys</source><volume>992</volume>: <fpage>1</fpage>–<lpage>58</lpage>. <ext-link xlink:href="10.3897/zookeys.992.55977" ext-link-type="doi" xlink:type="simple">https://doi.org/10.3897/zookeys.992.55977</ext-link></mixed-citation></ref><ref id="B26"><mixed-citation xmlns:xlink="http://www.w3.org/1999/xlink" xlink:type="simple"><person-group><name name-style="western"><surname>Nygren</surname><given-names>A</given-names></name><name name-style="western"><surname>Parapar</surname><given-names>J</given-names></name><name name-style="western"><surname>Pons</surname><given-names>J</given-names></name><name name-style="western"><surname>Meißner</surname><given-names>K</given-names></name><name name-style="western"><surname>Bakken</surname><given-names>T</given-names></name><name name-style="western"><surname>Kongsrud</surname><given-names>JA</given-names></name><name name-style="western"><surname>Oug</surname><given-names>E</given-names></name><name name-style="western"><surname>Gaeva</surname><given-names>D</given-names></name><name name-style="western"><surname>Sikorski</surname><given-names>A</given-names></name><name name-style="western"><surname>Johansen</surname><given-names>RA</given-names></name><name name-style="western"><surname>Hutchings</surname><given-names>PA</given-names></name><name name-style="western"><surname>Lavesque</surname><given-names>N</given-names></name><name name-style="western"><surname>Capa</surname><given-names>M</given-names></name></person-group> (<year>2018</year>) A mega-cryptic species complex hidden among one of the most common annelids in the North-East Atlantic. PLoS ONE 13(6): e0198356. <ext-link xlink:href="10.1371/journal.pone.0198356" ext-link-type="doi" xlink:type="simple">https://doi.org/10.1371/journal.pone.0198356</ext-link></mixed-citation></ref><ref id="B41"><mixed-citation xmlns:xlink="http://www.w3.org/1999/xlink" xlink:type="simple"><person-group><name name-style="western"><surname>Williams</surname><given-names>SJ</given-names></name></person-group> (<year>1984</year>) <article-title>The status of <italic><tp:taxon-name><tp:taxon-name-part taxon-name-part-type="genus">Terebellides</tp:taxon-name-part><tp:taxon-name-part taxon-name-part-type="species">stroemi</tp:taxon-name-part></tp:taxon-name></italic> (<tp:taxon-name><tp:taxon-name-part taxon-name-part-type="class">Polychaeta</tp:taxon-name-part></tp:taxon-name>; <tp:taxon-name><tp:taxon-name-part taxon-name-part-type="family">Trichobranchidae</tp:taxon-name-part></tp:taxon-name>) as a cosmopolitan species, based on a worldwide morphological survey, including description of new species.</article-title> In: <person-group><name name-style="western"><surname>Hutchings</surname><given-names>PA</given-names></name></person-group> (<role>Ed.</role>) <issue-title>Proceedings of the First International Polychaete Conference, Sydney, Australia, 1984.</issue-title><source>The Linnean Society of New South Wales</source>, <fpage>118</fpage>–<lpage>142</lpage>.</mixed-citation></ref><ref id="B29"><mixed-citation xmlns:xlink="http://www.w3.org/1999/xlink" xlink:type="simple"><person-group><name name-style="western"><surname>Parapar</surname><given-names>J</given-names></name><name name-style="western"><surname>Moreira</surname><given-names>J</given-names></name><name name-style="western"><surname>Helgason</surname><given-names>GV</given-names></name></person-group> (<year>2011</year>) <article-title>Taxonomy and distribution of <italic><tp:taxon-name><tp:taxon-name-part taxon-name-part-type="genus">Terebellides</tp:taxon-name-part></tp:taxon-name></italic> (<tp:taxon-name><tp:taxon-name-part taxon-name-part-type="class">Polychaeta</tp:taxon-name-part></tp:taxon-name>, <tp:taxon-name><tp:taxon-name-part taxon-name-part-type="family">Trichobranchidae</tp:taxon-name-part></tp:taxon-name>) in Icelandic waters, with the description of a new species.</article-title><source>Zootaxa</source><volume>2983</volume>(<issue>1</issue>): <fpage>1</fpage>–<lpage>20</lpage>. <ext-link xlink:href="10.11646/zootaxa.2983.1.1" ext-link-type="doi" xlink:type="simple">https://doi.org/10.11646/zootaxa.2983.1.1</ext-link></mixed-citation></ref></ref-list></tp:taxon-treatment>
