# Supplementary material for: ﻿A further step towards the characterisation of Terebellides (Annelida, Trichobranchidae) diversity in the Northeast Atlantic, with the description of a new species
Source: Zookeys. 2022 Nov 28;1132:85–126. doi: 10.3897/zookeys.1132.91244 (PMC9836732; doi:10.3897/zookeys.1132.91244)
Supplement: XML Treatment for Terebellides [file zookeys.1132.91244-treatment6.xml]

<!DOCTYPE tp:taxon-treatment
  PUBLIC "-//TaxonX//DTD Taxonomic Treatment Publishing DTD v0 20100105//EN" "tax-treatment-NSO.dtd">
<tp:taxon-treatment xmlns:tp="http://www.plazi.org/taxpub"><tp:treatment-meta><kwd-group><label>Taxon classification</label><kwd>
                <named-content content-type="kingdom">Animalia</named-content>
              </kwd><kwd>
                <named-content content-type="order">Terebellida</named-content>
              </kwd><kwd>
                <named-content content-type="family">Trichobranchidae</named-content>
              </kwd></kwd-group><mixed-citation publication-type="journal"><person-group><name><surname>Barroso</surname><given-names>María</given-names></name><name><surname>Moreira</surname><given-names>Juan</given-names></name><name><surname>Capa</surname><given-names>María</given-names></name><name><surname>Nygren</surname><given-names>Arne</given-names></name><name><surname>Parapar</surname><given-names>Julio</given-names></name></person-group><article-title>﻿A further step towards the characterisation of <italic><tp:taxon-name><tp:taxon-name-part taxon-name-part-type="genus" reg="Terebellides">Terebellides</tp:taxon-name-part></tp:taxon-name></italic> (<tp:taxon-name><tp:taxon-name-part taxon-name-part-type="phylum">Annelida</tp:taxon-name-part></tp:taxon-name>, <tp:taxon-name><tp:taxon-name-part taxon-name-part-type="family">Trichobranchidae</tp:taxon-name-part></tp:taxon-name>) diversity in the Northeast Atlantic, with the description of a new species</article-title><source>Zookeys</source><day>28</day><month>11</month><year>2022</year><volume>1132</volume><fpage>85</fpage><lpage>126</lpage><pub-id pub-id-type="doi">10.3897/zookeys.1132.91244</pub-id></mixed-citation></tp:treatment-meta><tp:nomenclature><label>﻿</label><tp:taxon-name>
              <object-id xmlns:xlink="http://www.w3.org/1999/xlink" content-type="arpha" xlink:type="simple">B06F73F7-8E65-529D-8ACF-9EC4FB5A480F</object-id>
              <tp:taxon-name-part taxon-name-part-type="genus" reg="Terebellides">Terebellides</tp:taxon-name-part>
            </tp:taxon-name><tp:taxon-authority>Group C (sensu Nygren et al. 2018)</tp:taxon-authority><xref ref-type="fig" rid="F3">Figs 3</xref><xref ref-type="fig" rid="F4">, 4</xref><xref ref-type="fig" rid="F9">, 9</xref><xref ref-type="fig" rid="F10">, 10</xref><xref ref-type="fig" rid="F11">, 11</xref><xref ref-type="fig" rid="F12">, 12</xref><xref ref-type="fig" rid="F13">, 13</xref></tp:nomenclature><tp:treatment-sec sec-type="description" id="SECID0EH5AI"><title>Description.</title><p>The morphological features of the examined species in Group C in this paper (clade 24) are itemised below. Some of these are also shared by Groups A, B, and D as defined in <xref ref-type="bibr" rid="B26">Nygren et al. (2018)</xref> (see Remarks below). Clade 25 will be studied elsewhere; formal description of clade 22 will wait until more material is available.</p><p><bold><italic>Body appearance</italic>.</bold> Incomplete individuals ranging from 10.0–17.0 mm in length. Body tapering posteriorly with segments increasingly shorter and crowded towards pygidium. Prostomium compact; large tentacular membrane surrounding mouth (Fig. <xref ref-type="fig" rid="F3">3D</xref>), with typical buccal tentacles with expanded tips (Fig. <xref ref-type="fig" rid="F3">3D</xref>). <abbrev xmlns:xlink="http://www.w3.org/1999/xlink" xlink:title="segments" id="ABBRID0EA6AI" xlink:type="simple">SG</abbrev> 1 as an expanded structure below tentacular membrane in a lower lip (Fig. <xref ref-type="fig" rid="F3">3D</xref>).</p><p><bold><italic>Branchiae</italic>.</bold> Branchiae arising as single structure from <abbrev xmlns:xlink="http://www.w3.org/1999/xlink" xlink:title="segments" id="ABBRID0E16AI" xlink:type="simple">SG</abbrev> 3, with a single stalked mid-dorsal stem, lobes not fused (Fig. <xref ref-type="fig" rid="F4">4C</xref>). Dorsal lobes ending posteriorly in short terminal papilla (Fig. <xref ref-type="fig" rid="F3">3D</xref>) and ventral lobes ones ending in long filaments. Anterior projection of dorsal lobes (fifth lobe) present. Posterior end of dorsal lobes reaching <abbrev xmlns:xlink="http://www.w3.org/1999/xlink" xlink:title="thoracic chaetiger" id="ABBRID0EGABI" xlink:type="simple">TC</abbrev> 4. Ciliary rows of cilia and ciliary tufts in inner face of branchial lamellae not observed. Ciliary papillae absent in branchial lamellae margin.</p><p><bold><italic>Thorax</italic>.</bold> Eighteen pairs of notopodia (<abbrev xmlns:xlink="http://www.w3.org/1999/xlink" xlink:title="segments" id="ABBRID0ERABI" xlink:type="simple">SG</abbrev> 3–20) (Fig. <xref ref-type="fig" rid="F3">3D</xref>), those of <abbrev xmlns:xlink="http://www.w3.org/1999/xlink" xlink:title="thoracic chaetiger" id="ABBRID0EZABI" xlink:type="simple">TC</abbrev> 1 approximately as long as subsequent ones (Fig. <xref ref-type="fig" rid="F4">4C</xref>). Lateral lappets and dorsal projections of notopodia in anterior thoracic chaetigers with different degree of development depending on size and preservation conditions, but both more conspicuous on <abbrev xmlns:xlink="http://www.w3.org/1999/xlink" xlink:title="thoracic chaetiger" id="ABBRID0EBBBI" xlink:type="simple">TC</abbrev> 1–5. All notochaetae as simple capillaries. Size of notochaetae of <abbrev xmlns:xlink="http://www.w3.org/1999/xlink" xlink:title="thoracic chaetiger" id="ABBRID0EFBBI" xlink:type="simple">TC</abbrev> 1 similar to subsequent ones. Neuropodia as sessile pinnules from <abbrev xmlns:xlink="http://www.w3.org/1999/xlink" xlink:title="thoracic chaetiger" id="ABBRID0EJBBI" xlink:type="simple">TC</abbrev> 6 to body end, with uncini in single rows, from <abbrev xmlns:xlink="http://www.w3.org/1999/xlink" xlink:title="thoracic chaetiger" id="ABBRID0ENBBI" xlink:type="simple">TC</abbrev> 7 throughout. Neuropodia on <abbrev xmlns:xlink="http://www.w3.org/1999/xlink" xlink:title="thoracic chaetiger" id="ABBRID0ERBBI" xlink:type="simple">TC</abbrev> 6, provided with several sharply bent, acute-tipped, geniculate chaetae (Fig. <xref ref-type="fig" rid="F13">13B</xref>) with minute teeth forming a capitium only visible with <abbrev xmlns:xlink="http://www.w3.org/1999/xlink" xlink:title="Scanning Electron Microscopy" id="ABBRID0EZBBI" xlink:type="simple">SEM</abbrev> (Fig. <xref ref-type="fig" rid="F13">13B</xref>). From <abbrev xmlns:xlink="http://www.w3.org/1999/xlink" xlink:title="thoracic chaetiger" id="ABBRID0EBCBI" xlink:type="simple">TC</abbrev> 7, neuropodia with one row of uncini per torus (Fig. <xref ref-type="fig" rid="F13">13C</xref>), with long shafted denticulate hooks, with large main fang (rostrum) longer than upper crest of teeth (capitium), rostrum/capitium length ratio of ~ 2:1, capitium composed by several teeth above main fang of decreasing length (Fig. <xref ref-type="fig" rid="F13">13D</xref>).</p><fig id="F13" position="float" orientation="portrait"><object-id xmlns:xlink="http://www.w3.org/1999/xlink" content-type="doi" xlink:type="simple">10.3897/zookeys.1132.91244.figure13</object-id><object-id xmlns:xlink="http://www.w3.org/1999/xlink" content-type="arpha" xlink:type="simple">B61600AE-6E9E-522E-A729-6D09863D3EA1</object-id><label>Figure 13.</label><caption><p><italic><tp:taxon-name><tp:taxon-name-part taxon-name-part-type="genus" reg="Terebellides">Terebellides</tp:taxon-name-part><tp:taxon-name-part taxon-name-part-type="species" reg="irinae">irinae</tp:taxon-name-part></tp:taxon-name></italic> Gagaev, 2009 (species 24; non-type specimen, ZMBN116501), <abbrev xmlns:xlink="http://www.w3.org/1999/xlink" xlink:title="Scanning Electron Microscopy" id="ABBRID0EADBI" xlink:type="simple">SEM</abbrev> micrographs. <bold>A</bold> anterior end, ventral view <bold>B</bold><abbrev xmlns:xlink="http://www.w3.org/1999/xlink" xlink:title="thoracic chaetiger" id="ABBRID0EIDBI" xlink:type="simple">TC</abbrev> 6 (TU1), geniculate chaetae <bold>C</bold> row of thoracic uncini <bold>D</bold> thoracic uncini <bold>E</bold> abdominal uncini <bold>F</bold> abdominal uncinus, detail. Abbreviations: tc – thoracic chaetiger; <abbrev xmlns:xlink="http://www.w3.org/1999/xlink" xlink:title="tentacular membrane" id="ABBRID0EUDBI" xlink:type="simple">tm</abbrev> – tentacular membrane; tu – thoracic unciniger.</p></caption><graphic xmlns:xlink="http://www.w3.org/1999/xlink" xlink:href="zookeys-1132-085_article-91244__-g013.jpg" position="float" orientation="portrait" xlink:type="simple" id="oo_775029.jpg"><uri content-type="original_file" xlink:type="simple">https://binary.pensoft.net/fig/775029</uri></graphic></fig><p><bold><italic>Abdomen and pygidium</italic>.</bold> Approximately half as long as thorax and progressively thinner (Fig. <xref ref-type="fig" rid="F3">3D</xref>). Neuropodia ranging from 18–20 chaetigers and forming erect pinnules with several uncini per torus, number depending on specimen size. Uncini provided with several teeth above rostrum surmounted by a capitium composed of several teeth of decreasing length (Fig. <xref ref-type="fig" rid="F13">13E, F</xref>). Pygidium blunt, as funnel-like depression.</p><p><bold><italic>Colour pattern</italic>.</bold> Colour in preserved specimens whitish (Fig. <xref ref-type="fig" rid="F3">3D</xref>). <abbrev xmlns:xlink="http://www.w3.org/1999/xlink" xlink:title="Methyl Green" id="ABBRID0EXEBI" xlink:type="simple">MG</abbrev> staining pattern characterised by compact green colourant in <abbrev xmlns:xlink="http://www.w3.org/1999/xlink" xlink:title="segments" id="ABBRID0E2EBI" xlink:type="simple">SG</abbrev> 1–4, then turning into striped pattern in <abbrev xmlns:xlink="http://www.w3.org/1999/xlink" xlink:title="segments" id="ABBRID0E6EBI" xlink:type="simple">SG</abbrev> 5–14 and fading in following segments (Fig. <xref ref-type="fig" rid="F12">12</xref>).</p></tp:treatment-sec><tp:treatment-sec sec-type="remarks" id="SECID0EHFBI"><title>Remarks.</title><p>Among the above-mentioned characters, branchial features might serve to distinguish most of Group C species from those of Groups A, B and D. Those include branchial lobes size, presence of filaments in ventral ones and lobes which are not fused. Other taxa such as <italic><tp:taxon-name><tp:taxon-name-part taxon-name-part-type="genus" reg="Terebellides">Terebellides</tp:taxon-name-part><tp:taxon-name-part taxon-name-part-type="species" reg="mira">mira</tp:taxon-name-part></tp:taxon-name></italic> Schüller &amp; Hutchings, 2013 and <italic><tp:taxon-name><tp:taxon-name-part taxon-name-part-type="genus" reg="Terebellides">T.</tp:taxon-name-part><tp:taxon-name-part taxon-name-part-type="species" reg="rigel">rigel</tp:taxon-name-part></tp:taxon-name></italic> Schüller &amp; Hutchings, 2013 also bear branchiae with similar shape (<xref ref-type="bibr" rid="B30">Parapar et al. 2016a</xref>).</p></tp:treatment-sec><tp:treatment-sec><!--Section generated to contain objects referenced in tp:taxon-treatment.--><fig id="F3" position="float" orientation="portrait"><object-id xmlns:xlink="http://www.w3.org/1999/xlink" content-type="doi" xlink:type="simple">10.3897/zookeys.1132.91244.figure3</object-id><object-id xmlns:xlink="http://www.w3.org/1999/xlink" content-type="arpha" xlink:type="simple">FECDEF4B-657E-552A-BBBE-2A527BB9A772</object-id><label>Figure 3.</label><caption><p><abbrev xmlns:xlink="http://www.w3.org/1999/xlink" xlink:title="stereomicroscope" id="ABBRID0EHCAG" xlink:type="simple">STM</abbrev> photographs of several <italic><tp:taxon-name><tp:taxon-name-part taxon-name-part-type="genus" reg="Terebellides">Terebellides</tp:taxon-name-part></tp:taxon-name></italic> species (<bold>A, C–F</bold> non-type specimens) <bold>A</bold><italic><tp:taxon-name><tp:taxon-name-part taxon-name-part-type="genus" reg="Terebellides">Terebellides</tp:taxon-name-part><tp:taxon-name-part taxon-name-part-type="species" reg="shetlandica">shetlandica</tp:taxon-name-part></tp:taxon-name></italic> Parapar, Moreira &amp; O’Reilly, 2016 (species 1; ZMBN116186) <bold>B</bold><italic><tp:taxon-name><tp:taxon-name-part taxon-name-part-type="genus" reg="Terebellides">Terebellides</tp:taxon-name-part><tp:taxon-name-part taxon-name-part-type="species" reg="lavesquei">lavesquei</tp:taxon-name-part></tp:taxon-name></italic> sp. nov. (species 5; holotype, ZMBN116322) <bold>C</bold><italic><tp:taxon-name><tp:taxon-name-part taxon-name-part-type="genus" reg="Terebellides">Terebellides</tp:taxon-name-part><tp:taxon-name-part taxon-name-part-type="species" reg="atlantis">atlantis</tp:taxon-name-part></tp:taxon-name></italic> Williams, 1984 (species 16; ZMBN116472) <bold>D</bold><italic><tp:taxon-name><tp:taxon-name-part taxon-name-part-type="genus" reg="Terebellides">Terebellides</tp:taxon-name-part><tp:taxon-name-part taxon-name-part-type="species" reg="irinae">irinae</tp:taxon-name-part></tp:taxon-name></italic> Gagaev, 2009 (species 24; ZMBN116498) <bold>E</bold><italic><tp:taxon-name><tp:taxon-name-part taxon-name-part-type="genus" reg="Terebellides">Terebellides</tp:taxon-name-part><tp:taxon-name-part taxon-name-part-type="species" reg="williamsae">williamsae</tp:taxon-name-part></tp:taxon-name></italic> Jirkov, 1989 (species 2; ZMBN116269) <bold>F</bold><italic><tp:taxon-name><tp:taxon-name-part taxon-name-part-type="genus" reg="Terebellides">Terebellides</tp:taxon-name-part><tp:taxon-name-part taxon-name-part-type="species" reg="gracilis">gracilis</tp:taxon-name-part></tp:taxon-name></italic> Malm, 1874 (species 3; ZMBN116283). Abbreviations: <abbrev xmlns:xlink="http://www.w3.org/1999/xlink" xlink:title="branchial dorsal lobes" id="ABBRID0ECFAG" xlink:type="simple">bdl</abbrev> – branchial dorsal lobe; <abbrev xmlns:xlink="http://www.w3.org/1999/xlink" xlink:title="branchial filament" id="ABBRID0EGFAG" xlink:type="simple">bf</abbrev> – branchial filament; <abbrev xmlns:xlink="http://www.w3.org/1999/xlink" xlink:title="branchial ventral lobes" id="ABBRID0EKFAG" xlink:type="simple">bvl</abbrev> – branchial ventral lobe; <abbrev xmlns:xlink="http://www.w3.org/1999/xlink" xlink:title="oocytes" id="ABBRID0EOFAG" xlink:type="simple">ooc</abbrev> – oocytes; <abbrev xmlns:xlink="http://www.w3.org/1999/xlink" xlink:title="white thoracic chaetiger" id="ABBRID0ESFAG" xlink:type="simple">wTC</abbrev> – white thoracic chaetiger.</p></caption><graphic xmlns:xlink="http://www.w3.org/1999/xlink" xlink:href="zookeys-1132-085_article-91244__-g003.jpg" position="float" orientation="portrait" xlink:type="simple" id="oo_775019.jpg"><uri content-type="original_file" xlink:type="simple">https://binary.pensoft.net/fig/775019</uri></graphic></fig><fig id="F4" position="float" orientation="portrait"><object-id xmlns:xlink="http://www.w3.org/1999/xlink" content-type="doi" xlink:type="simple">10.3897/zookeys.1132.91244.figure4</object-id><object-id xmlns:xlink="http://www.w3.org/1999/xlink" content-type="arpha" xlink:type="simple">13197E1C-956C-5048-A2D6-F6B5D192C915</object-id><label>Figure 4.</label><caption><p>Line drawings of several <italic><tp:taxon-name><tp:taxon-name-part taxon-name-part-type="genus" reg="Terebellides">Terebellides</tp:taxon-name-part></tp:taxon-name></italic> species (<bold>A, C, D</bold> non-type specimens) <bold>A</bold><italic><tp:taxon-name><tp:taxon-name-part taxon-name-part-type="genus" reg="Terebellides">Terebellides</tp:taxon-name-part><tp:taxon-name-part taxon-name-part-type="species" reg="shetlandica">shetlandica</tp:taxon-name-part></tp:taxon-name></italic> Parapar, Moreira &amp; O’Reilly, 2016 (species 1; ZMBN116186), anterior end, right lateral view <bold>B</bold><italic><tp:taxon-name><tp:taxon-name-part taxon-name-part-type="genus" reg="Terebellides">Terebellides</tp:taxon-name-part><tp:taxon-name-part taxon-name-part-type="species" reg="lavesquei">lavesquei</tp:taxon-name-part></tp:taxon-name></italic> sp. nov. (holotype; ZMBN116322), anterior end, left lateral view <bold>C</bold><italic><tp:taxon-name><tp:taxon-name-part taxon-name-part-type="genus" reg="Terebellides">Terebellides</tp:taxon-name-part><tp:taxon-name-part taxon-name-part-type="species" reg="irinae">irinae</tp:taxon-name-part></tp:taxon-name></italic> Gagaev, 2009 (species 24; ZMBN116498), anterior end, ventral view <bold>D</bold><italic><tp:taxon-name><tp:taxon-name-part taxon-name-part-type="genus" reg="Terebellides">Terebellides</tp:taxon-name-part><tp:taxon-name-part taxon-name-part-type="species" reg="gracilis">gracilis</tp:taxon-name-part></tp:taxon-name></italic> Malm, 1874 (species 3; ZMBN116283), anterior end, right lateral view. Abbreviations: <abbrev xmlns:xlink="http://www.w3.org/1999/xlink" xlink:title="branchial dorsal lobes" id="ABBRID0EJNAG" xlink:type="simple">bdl</abbrev> – branchial dorsal lobe; <abbrev xmlns:xlink="http://www.w3.org/1999/xlink" xlink:title="branchial filament" id="ABBRID0ENNAG" xlink:type="simple">bf</abbrev> – branchial filament; <abbrev xmlns:xlink="http://www.w3.org/1999/xlink" xlink:title="branchial ventral lobes" id="ABBRID0ERNAG" xlink:type="simple">bvl</abbrev> – branchial ventral lobe; <abbrev xmlns:xlink="http://www.w3.org/1999/xlink" xlink:title="tentacular membrane" id="ABBRID0EVNAG" xlink:type="simple">tm</abbrev> – tentacular membrane.</p></caption><graphic xmlns:xlink="http://www.w3.org/1999/xlink" xlink:href="zookeys-1132-085_article-91244__-g004.jpg" position="float" orientation="portrait" xlink:type="simple" id="oo_775020.jpg"><uri content-type="original_file" xlink:type="simple">https://binary.pensoft.net/fig/775020</uri></graphic></fig><fig id="F9" position="float" orientation="portrait"><object-id xmlns:xlink="http://www.w3.org/1999/xlink" content-type="doi" xlink:type="simple">10.3897/zookeys.1132.91244.figure9</object-id><object-id xmlns:xlink="http://www.w3.org/1999/xlink" content-type="arpha" xlink:type="simple">D1BAC1BD-B899-5C3F-ADCF-5641F4DAD69E</object-id><label>Figure 9.</label><caption><p>Relationship between number of abdominal chaetigers and body length (complete specimens considered except for <italic><tp:taxon-name><tp:taxon-name-part taxon-name-part-type="genus" reg="Terebellides">T.</tp:taxon-name-part><tp:taxon-name-part taxon-name-part-type="species" reg="irinae">irinae</tp:taxon-name-part></tp:taxon-name></italic>).</p></caption><graphic xmlns:xlink="http://www.w3.org/1999/xlink" xlink:href="zookeys-1132-085_article-91244__-g009.jpg" position="float" orientation="portrait" xlink:type="simple" id="oo_775025.jpg"><uri content-type="original_file" xlink:type="simple">https://binary.pensoft.net/fig/775025</uri></graphic></fig><fig id="F10" position="float" orientation="portrait"><object-id xmlns:xlink="http://www.w3.org/1999/xlink" content-type="doi" xlink:type="simple">10.3897/zookeys.1132.91244.figure10</object-id><object-id xmlns:xlink="http://www.w3.org/1999/xlink" content-type="arpha" xlink:type="simple">97CAF11E-C151-5544-92E0-B1BC3044A3AD</object-id><label>Figure 10.</label><caption><p>Geographic distribution of species of <italic><tp:taxon-name><tp:taxon-name-part taxon-name-part-type="genus" reg="Terebellides">Terebellides</tp:taxon-name-part></tp:taxon-name></italic> in Northeast Atlantic Ocean <bold>A</bold><italic><tp:taxon-name><tp:taxon-name-part taxon-name-part-type="genus" reg="Terebellides">Terebellides</tp:taxon-name-part><tp:taxon-name-part taxon-name-part-type="species" reg="shetlandica">shetlandica</tp:taxon-name-part></tp:taxon-name></italic> Parapar, Moreira &amp; O’Reilly, 2016 <bold>B</bold><italic><tp:taxon-name><tp:taxon-name-part taxon-name-part-type="genus" reg="Terebellides">Terebellides</tp:taxon-name-part><tp:taxon-name-part taxon-name-part-type="species" reg="lavesquei">lavesquei</tp:taxon-name-part></tp:taxon-name></italic> sp. nov. <bold>C</bold><italic><tp:taxon-name><tp:taxon-name-part taxon-name-part-type="genus" reg="Terebellides">Terebellides</tp:taxon-name-part><tp:taxon-name-part taxon-name-part-type="species" reg="atlantis">atlantis</tp:taxon-name-part></tp:taxon-name></italic> Williams, 1984 <bold>D</bold><italic><tp:taxon-name><tp:taxon-name-part taxon-name-part-type="genus" reg="Terebellides">Terebellides</tp:taxon-name-part><tp:taxon-name-part taxon-name-part-type="species" reg="irinae">irinae</tp:taxon-name-part></tp:taxon-name></italic> Gagaev, 2009 <bold>E</bold><italic><tp:taxon-name><tp:taxon-name-part taxon-name-part-type="genus" reg="Terebellides">Terebellides</tp:taxon-name-part><tp:taxon-name-part taxon-name-part-type="species" reg="williamsae">williamsae</tp:taxon-name-part></tp:taxon-name></italic> Jirkov, 1989 <bold>F</bold><italic><tp:taxon-name><tp:taxon-name-part taxon-name-part-type="genus" reg="Terebellides">Terebellides</tp:taxon-name-part><tp:taxon-name-part taxon-name-part-type="species" reg="gracilis">gracilis</tp:taxon-name-part></tp:taxon-name></italic> Malm, 1874. Pink star denotes the type locality of each taxon.</p></caption><graphic xmlns:xlink="http://www.w3.org/1999/xlink" xlink:href="zookeys-1132-085_article-91244__-g010.jpg" position="float" orientation="portrait" xlink:type="simple" id="oo_775026.jpg"><uri content-type="original_file" xlink:type="simple">https://binary.pensoft.net/fig/775026</uri></graphic></fig><fig id="F11" position="float" orientation="portrait"><object-id xmlns:xlink="http://www.w3.org/1999/xlink" content-type="doi" xlink:type="simple">10.3897/zookeys.1132.91244.figure11</object-id><object-id xmlns:xlink="http://www.w3.org/1999/xlink" content-type="arpha" xlink:type="simple">27D06853-A14C-5702-AA5D-D6D780019ED6</object-id><label>Figure 11.</label><caption><p>Bathymetric distribution of <italic><tp:taxon-name><tp:taxon-name-part taxon-name-part-type="genus" reg="Terebellides">Terebellides</tp:taxon-name-part></tp:taxon-name></italic> species studied in this work.</p></caption><graphic xmlns:xlink="http://www.w3.org/1999/xlink" xlink:href="zookeys-1132-085_article-91244__-g011.jpg" position="float" orientation="portrait" xlink:type="simple" id="oo_775027.jpg"><uri content-type="original_file" xlink:type="simple">https://binary.pensoft.net/fig/775027</uri></graphic></fig><fig id="F12" position="float" orientation="portrait"><object-id xmlns:xlink="http://www.w3.org/1999/xlink" content-type="doi" xlink:type="simple">10.3897/zookeys.1132.91244.figure12</object-id><object-id xmlns:xlink="http://www.w3.org/1999/xlink" content-type="arpha" xlink:type="simple">E7BD1337-4B18-54F0-A10D-48D0E93E54C4</object-id><label>Figure 12.</label><caption><p>Body <abbrev xmlns:xlink="http://www.w3.org/1999/xlink" xlink:title="Methyl Green" id="ABBRID0EFRBG" xlink:type="simple">MG</abbrev> staining patterns in ventral view of <italic><tp:taxon-name><tp:taxon-name-part taxon-name-part-type="genus" reg="Terebellides">Terebellides</tp:taxon-name-part></tp:taxon-name></italic> species. <italic><tp:taxon-name><tp:taxon-name-part taxon-name-part-type="genus" reg="Terebellides">Terebellides</tp:taxon-name-part><tp:taxon-name-part taxon-name-part-type="species" reg="shetlandica">shetlandica</tp:taxon-name-part></tp:taxon-name></italic> Parapar, Moreira &amp; O’Reilly, 2016, <italic><tp:taxon-name><tp:taxon-name-part taxon-name-part-type="genus" reg="Terebellides">Terebellides</tp:taxon-name-part><tp:taxon-name-part taxon-name-part-type="species" reg="lavesquei">lavesquei</tp:taxon-name-part></tp:taxon-name></italic> sp. nov., <italic><tp:taxon-name><tp:taxon-name-part taxon-name-part-type="genus" reg="Terebellides">Terebellides</tp:taxon-name-part><tp:taxon-name-part taxon-name-part-type="species" reg="atlantis">atlantis</tp:taxon-name-part></tp:taxon-name></italic> Williams, 1984, <italic><tp:taxon-name><tp:taxon-name-part taxon-name-part-type="genus" reg="Terebellides">Terebellides</tp:taxon-name-part><tp:taxon-name-part taxon-name-part-type="species" reg="irinae">irinae</tp:taxon-name-part></tp:taxon-name></italic> Gagaev, 2009, <italic><tp:taxon-name><tp:taxon-name-part taxon-name-part-type="genus" reg="Terebellides">Terebellides</tp:taxon-name-part><tp:taxon-name-part taxon-name-part-type="species" reg="williamsae">williamsae</tp:taxon-name-part></tp:taxon-name></italic> Jirkov, 1989 and <italic><tp:taxon-name><tp:taxon-name-part taxon-name-part-type="genus" reg="Terebellides">Terebellides</tp:taxon-name-part><tp:taxon-name-part taxon-name-part-type="species" reg="gracilis">gracilis</tp:taxon-name-part></tp:taxon-name></italic> Malm, 1874. Segments indicated in Arabic numbers.</p></caption><graphic xmlns:xlink="http://www.w3.org/1999/xlink" xlink:href="zookeys-1132-085_article-91244__-g012.jpg" position="float" orientation="portrait" xlink:type="simple" id="oo_775028.jpg"><uri content-type="original_file" xlink:type="simple">https://binary.pensoft.net/fig/775028</uri></graphic></fig></tp:treatment-sec><ref-list><ref id="B26"><mixed-citation xmlns:xlink="http://www.w3.org/1999/xlink" xlink:type="simple"><person-group><name name-style="western"><surname>Nygren</surname><given-names>A</given-names></name><name name-style="western"><surname>Parapar</surname><given-names>J</given-names></name><name name-style="western"><surname>Pons</surname><given-names>J</given-names></name><name name-style="western"><surname>Meißner</surname><given-names>K</given-names></name><name name-style="western"><surname>Bakken</surname><given-names>T</given-names></name><name name-style="western"><surname>Kongsrud</surname><given-names>JA</given-names></name><name name-style="western"><surname>Oug</surname><given-names>E</given-names></name><name name-style="western"><surname>Gaeva</surname><given-names>D</given-names></name><name name-style="western"><surname>Sikorski</surname><given-names>A</given-names></name><name name-style="western"><surname>Johansen</surname><given-names>RA</given-names></name><name name-style="western"><surname>Hutchings</surname><given-names>PA</given-names></name><name name-style="western"><surname>Lavesque</surname><given-names>N</given-names></name><name name-style="western"><surname>Capa</surname><given-names>M</given-names></name></person-group> (<year>2018</year>) A mega-cryptic species complex hidden among one of the most common annelids in the North-East Atlantic. PLoS ONE 13(6): e0198356. <ext-link xlink:href="10.1371/journal.pone.0198356" ext-link-type="doi" xlink:type="simple">https://doi.org/10.1371/journal.pone.0198356</ext-link></mixed-citation></ref><ref id="B30"><mixed-citation xmlns:xlink="http://www.w3.org/1999/xlink" xlink:type="simple"><person-group><name name-style="western"><surname>Parapar</surname><given-names>J</given-names></name><name name-style="western"><surname>Moreira</surname><given-names>J</given-names></name><name name-style="western"><surname>O’Reilly</surname><given-names>M</given-names></name></person-group> (<year>2016a</year>) <article-title>A new species of <italic><tp:taxon-name><tp:taxon-name-part taxon-name-part-type="genus">Terebellides</tp:taxon-name-part></tp:taxon-name></italic> (<tp:taxon-name><tp:taxon-name-part taxon-name-part-type="class">Polychaeta</tp:taxon-name-part></tp:taxon-name>: <tp:taxon-name><tp:taxon-name-part taxon-name-part-type="family">Trichobranchidae</tp:taxon-name-part></tp:taxon-name>) from Scottish waters with an insight into branchial morphology.</article-title><source>Marine Biodiversity</source><volume>46</volume>(<issue>1</issue>): <fpage>211</fpage>–<lpage>225</lpage>. <ext-link xlink:href="10.1007/s12526-015-0353-5" ext-link-type="doi" xlink:type="simple">https://doi.org/10.1007/s12526-015-0353-5</ext-link></mixed-citation></ref></ref-list></tp:taxon-treatment>
