# Supplementary material for: ﻿A further step towards the characterisation of Terebellides (Annelida, Trichobranchidae) diversity in the Northeast Atlantic, with the description of a new species
Source: Zookeys. 2022 Nov 28;1132:85–126. doi: 10.3897/zookeys.1132.91244 (PMC9836732; doi:10.3897/zookeys.1132.91244)
Supplement: XML Treatment for Terebellides [file zookeys.1132.91244-treatment8.xml]

<!DOCTYPE tp:taxon-treatment
  PUBLIC "-//TaxonX//DTD Taxonomic Treatment Publishing DTD v0 20100105//EN" "tax-treatment-NSO.dtd">
<tp:taxon-treatment xmlns:tp="http://www.plazi.org/taxpub"><tp:treatment-meta><kwd-group><label>Taxon classification</label><kwd>
                <named-content content-type="kingdom">Animalia</named-content>
              </kwd><kwd>
                <named-content content-type="order">Terebellida</named-content>
              </kwd><kwd>
                <named-content content-type="family">Trichobranchidae</named-content>
              </kwd></kwd-group><mixed-citation publication-type="journal"><person-group><name><surname>Barroso</surname><given-names>María</given-names></name><name><surname>Moreira</surname><given-names>Juan</given-names></name><name><surname>Capa</surname><given-names>María</given-names></name><name><surname>Nygren</surname><given-names>Arne</given-names></name><name><surname>Parapar</surname><given-names>Julio</given-names></name></person-group><article-title>﻿A further step towards the characterisation of <italic><tp:taxon-name><tp:taxon-name-part taxon-name-part-type="genus" reg="Terebellides">Terebellides</tp:taxon-name-part></tp:taxon-name></italic> (<tp:taxon-name><tp:taxon-name-part taxon-name-part-type="phylum">Annelida</tp:taxon-name-part></tp:taxon-name>, <tp:taxon-name><tp:taxon-name-part taxon-name-part-type="family">Trichobranchidae</tp:taxon-name-part></tp:taxon-name>) diversity in the Northeast Atlantic, with the description of a new species</article-title><source>Zookeys</source><day>28</day><month>11</month><year>2022</year><volume>1132</volume><fpage>85</fpage><lpage>126</lpage><pub-id pub-id-type="doi">10.3897/zookeys.1132.91244</pub-id></mixed-citation></tp:treatment-meta><tp:nomenclature><label>﻿</label><tp:taxon-name>
              <object-id xmlns:xlink="http://www.w3.org/1999/xlink" content-type="arpha" xlink:type="simple">9D7B9BB3-09D0-5C1A-B67A-DD154ED33036</object-id>
              <tp:taxon-name-part taxon-name-part-type="genus" reg="Terebellides">Terebellides</tp:taxon-name-part>
            </tp:taxon-name><tp:taxon-authority>Group D (sensu Nygren et al. 2018)</tp:taxon-authority><xref ref-type="fig" rid="F2">Figs 2</xref><xref ref-type="fig" rid="F3">, 3</xref><xref ref-type="fig" rid="F4">, 4</xref><xref ref-type="fig" rid="F9">, 9</xref><xref ref-type="fig" rid="F10">, 10</xref><xref ref-type="fig" rid="F11">, 11</xref><xref ref-type="fig" rid="F12">, 12</xref><xref ref-type="fig" rid="F13">, 13</xref><xref ref-type="fig" rid="F14">, 14</xref><xref ref-type="fig" rid="F15">, 15</xref><xref ref-type="fig" rid="F16">, 16</xref><xref ref-type="fig" rid="F17">, 17</xref><xref ref-type="fig" rid="F18">, 18</xref></tp:nomenclature><tp:treatment-sec sec-type="description" id="SECID0EGWBI"><title>Description.</title><p>The morphological features shared by all examined species in Group D in this paper (clades 2 and 3) are itemized below. Some of these are also shared by Groups A, B, and C as defined in <xref ref-type="bibr" rid="B26">Nygren et al. (2018)</xref> (see Remarks below). Clade 15 will be studied elsewhere.</p><p><bold><italic>Body appearance</italic>.</bold> Complete individuals ranging from 5.0–34.0 mm in length. Body tapering posteriorly with segments increasingly shorter and crowded towards pygidium. Prostomium compact; large tentacular membrane surrounding mouth (Figs <xref ref-type="fig" rid="F2">2D–F</xref>, <xref ref-type="fig" rid="F3">3E, F</xref>), with typical buccal tentacles with expanded tips (Figs <xref ref-type="fig" rid="F2">2E, F</xref>, <xref ref-type="fig" rid="F3">3E, F</xref>). <abbrev xmlns:xlink="http://www.w3.org/1999/xlink" xlink:title="segments" id="ABBRID0EHXBI" xlink:type="simple">SG</abbrev> 1 as an expanded structure below tentacular membrane in a lower lip (Figs <xref ref-type="fig" rid="F2">2D, E</xref>, <xref ref-type="fig" rid="F3">3E, F</xref>).</p><p><bold><italic>Branchiae</italic>.</bold> Branchiae arising as single structure from <abbrev xmlns:xlink="http://www.w3.org/1999/xlink" xlink:title="segments" id="ABBRID0EFYBI" xlink:type="simple">SG</abbrev> 3, with a single stalked mid-dorsal stem (Figs <xref ref-type="fig" rid="F2">2D, E</xref>, <xref ref-type="fig" rid="F3">3E, F</xref>), one pair of dorsal (upper) partially fused lobes (Figs <xref ref-type="fig" rid="F2">2D, E</xref>, <xref ref-type="fig" rid="F3">3E, F</xref>), and a pair of shorter ventral (lower) lobes (Fig. <xref ref-type="fig" rid="F3">3E, F</xref>) obscured or not by dorsal ones (Figs <xref ref-type="fig" rid="F2">2D–F</xref>, <xref ref-type="fig" rid="F3">3E, F</xref>). Dorsal lobes ending posteriorly in short terminal papilla (Fig. <xref ref-type="fig" rid="F3">3E, F</xref>) and ventral lobes ending in long filaments. Anterior projection of dorsal lobes (fifth lobe) present (Fig. <xref ref-type="fig" rid="F2">2D–F</xref>). Posterior end of dorsal lobes reaching <abbrev xmlns:xlink="http://www.w3.org/1999/xlink" xlink:title="thoracic chaetiger" id="ABBRID0ENZBI" xlink:type="simple">TC</abbrev> 4–5 (Figs <xref ref-type="fig" rid="F2">2D–F</xref>, <xref ref-type="fig" rid="F3">3E, F</xref>). Branchial lamellae provided with several parallel rows of cilia and ciliary tufts present in inner face (Figs <xref ref-type="fig" rid="F14">14B, C</xref>, <xref ref-type="fig" rid="F16">16B, C</xref>, <xref ref-type="fig" rid="F17">17B</xref>). Ciliary papillae absent on the margin of branchial lamellae.</p><fig id="F14" position="float" orientation="portrait"><object-id xmlns:xlink="http://www.w3.org/1999/xlink" content-type="doi" xlink:type="simple">10.3897/zookeys.1132.91244.figure14</object-id><object-id xmlns:xlink="http://www.w3.org/1999/xlink" content-type="arpha" xlink:type="simple">7C2FE951-2400-55CC-BEED-A409696436EA</object-id><label>Figure 14.</label><caption><p><italic><tp:taxon-name><tp:taxon-name-part taxon-name-part-type="genus" reg="Terebellides">Terebellides</tp:taxon-name-part><tp:taxon-name-part taxon-name-part-type="species" reg="williamsae">williamsae</tp:taxon-name-part></tp:taxon-name></italic> Jirkov, 1989 (species 2; non-type specimens, ZMBN116249 and ZMBN116251), <abbrev xmlns:xlink="http://www.w3.org/1999/xlink" xlink:title="Scanning Electron Microscopy" id="ABBRID0EY1BI" xlink:type="simple">SEM</abbrev> micrographs <bold>A</bold> anterior end, left lateral view <bold>B</bold> branchial lamellae, detail <bold>C</bold> ciliary tufts, detail <bold>D</bold><abbrev xmlns:xlink="http://www.w3.org/1999/xlink" xlink:title="thoracic chaetiger" id="ABBRID0EE2BI" xlink:type="simple">TC</abbrev> and thoracic dorsal papilla <bold>E</bold> thoracic dorsal papilla, detail. Abbreviations: <abbrev xmlns:xlink="http://www.w3.org/1999/xlink" xlink:title="anterior branchial lobe" id="ABBRID0EK2BI" xlink:type="simple">abl</abbrev> – anterior branchial lobe; <abbrev xmlns:xlink="http://www.w3.org/1999/xlink" xlink:title="branchial dorsal lobes" id="ABBRID0EO2BI" xlink:type="simple">bdl</abbrev> – branchial dorsal lobe; <abbrev xmlns:xlink="http://www.w3.org/1999/xlink" xlink:title="branchial ventral lobes" id="ABBRID0ES2BI" xlink:type="simple">bvl</abbrev> – branchial ventral lobe; <abbrev xmlns:xlink="http://www.w3.org/1999/xlink" xlink:title="ciliary tuft" id="ABBRID0EW2BI" xlink:type="simple">ct</abbrev> – ciliary tuft; <abbrev xmlns:xlink="http://www.w3.org/1999/xlink" xlink:title="dorsal projection of notopodium" id="ABBRID0E12BI" xlink:type="simple">dpn</abbrev> – dorsal projection of notopodium; <abbrev xmlns:xlink="http://www.w3.org/1999/xlink" xlink:title="thoracic chaetiger" id="ABBRID0E52BI" xlink:type="simple">TC</abbrev> – thoracic chaetiger; <abbrev xmlns:xlink="http://www.w3.org/1999/xlink" xlink:title="thoracic dorsal papilla" id="ABBRID0EC3BI" xlink:type="simple">tdp</abbrev> – thoracic dorsal papilla; <abbrev xmlns:xlink="http://www.w3.org/1999/xlink" xlink:title="tentacular membrane" id="ABBRID0EG3BI" xlink:type="simple">tm</abbrev> – tentacular membrane.</p></caption><graphic xmlns:xlink="http://www.w3.org/1999/xlink" xlink:href="zookeys-1132-085_article-91244__-g014.jpg" position="float" orientation="portrait" xlink:type="simple" id="oo_775030.jpg"><uri content-type="original_file" xlink:type="simple">https://binary.pensoft.net/fig/775030</uri></graphic></fig><p><bold><italic>Thorax</italic>.</bold> Eighteen pairs of notopodia (<abbrev xmlns:xlink="http://www.w3.org/1999/xlink" xlink:title="segments" id="ABBRID0EW3BI" xlink:type="simple">SG</abbrev> 3–20) (Fig. <xref ref-type="fig" rid="F2">2D, E</xref>), those of <abbrev xmlns:xlink="http://www.w3.org/1999/xlink" xlink:title="thoracic chaetiger" id="ABBRID0E53BI" xlink:type="simple">TC</abbrev> 1 approximately as long as subsequent ones (Fig. <xref ref-type="fig" rid="F2">2D, E</xref>). Lateral lappets and dorsal projections of notopodia in anterior thoracic chaetigers with different degree of development depending on size and preservation conditions, but both more conspicuous on <abbrev xmlns:xlink="http://www.w3.org/1999/xlink" xlink:title="thoracic chaetiger" id="ABBRID0EG4BI" xlink:type="simple">TC</abbrev> 1–5 (Figs <xref ref-type="fig" rid="F2">2D–F</xref>, <xref ref-type="fig" rid="F3">3E, F</xref>). White ventral colouration present on <abbrev xmlns:xlink="http://www.w3.org/1999/xlink" xlink:title="thoracic chaetiger" id="ABBRID0ES4BI" xlink:type="simple">TC</abbrev> 1–4 (Figs <xref ref-type="fig" rid="F2">2D</xref>, <xref ref-type="fig" rid="F3">3E</xref>) or only on <abbrev xmlns:xlink="http://www.w3.org/1999/xlink" xlink:title="thoracic chaetiger" id="ABBRID0E54BI" xlink:type="simple">TC</abbrev> 4 (Figs <xref ref-type="fig" rid="F2">2E, F</xref>, <xref ref-type="fig" rid="F3">3F</xref>). All notochaetae as simple capillaries (Fig. <xref ref-type="fig" rid="F15">15A</xref>). Size of notochaetae of <abbrev xmlns:xlink="http://www.w3.org/1999/xlink" xlink:title="thoracic chaetiger" id="ABBRID0EO5BI" xlink:type="simple">TC</abbrev> 1 similar to subsequent ones. Neuropodia as sessile pinnules from <abbrev xmlns:xlink="http://www.w3.org/1999/xlink" xlink:title="thoracic chaetiger" id="ABBRID0ES5BI" xlink:type="simple">TC</abbrev> 6 to body end, with uncini in single or double rows, from <abbrev xmlns:xlink="http://www.w3.org/1999/xlink" xlink:title="thoracic chaetiger" id="ABBRID0EW5BI" xlink:type="simple">TC</abbrev> 7 throughout. Neuropodia on <abbrev xmlns:xlink="http://www.w3.org/1999/xlink" xlink:title="thoracic chaetiger" id="ABBRID0E15BI" xlink:type="simple">TC</abbrev> 6, provided with several sharply bent, acute-tipped, geniculate chaetae (Figs <xref ref-type="fig" rid="F15">15B</xref>, <xref ref-type="fig" rid="F18">18A</xref>) with minute teeth forming a capitium only visible with <abbrev xmlns:xlink="http://www.w3.org/1999/xlink" xlink:title="Scanning Electron Microscopy" id="ABBRID0EG6BI" xlink:type="simple">SEM</abbrev> (Fig. <xref ref-type="fig" rid="F18">18A, B</xref>). From <abbrev xmlns:xlink="http://www.w3.org/1999/xlink" xlink:title="thoracic chaetiger" id="ABBRID0EO6BI" xlink:type="simple">TC</abbrev> 7, neuropodia with one row of uncini per torus (Figs <xref ref-type="fig" rid="F15">15C</xref>, <xref ref-type="fig" rid="F18">18C</xref>), with long shafted denticulate hooks, with large main fang (rostrum) longer than upper crest of teeth (capitium), rostrum/capitium length ratio of ~ 2:1, capitium composed by several teeth above main fang of decreasing length (Figs <xref ref-type="fig" rid="F15">15D</xref>, <xref ref-type="fig" rid="F18">18D</xref>).</p><fig id="F15" position="float" orientation="portrait"><object-id xmlns:xlink="http://www.w3.org/1999/xlink" content-type="doi" xlink:type="simple">10.3897/zookeys.1132.91244.figure15</object-id><object-id xmlns:xlink="http://www.w3.org/1999/xlink" content-type="arpha" xlink:type="simple">25107CCE-CCA1-5222-A6A7-5502F8CBF82F</object-id><label>Figure 15.</label><caption><p><italic><tp:taxon-name><tp:taxon-name-part taxon-name-part-type="genus" reg="Terebellides">Terebellides</tp:taxon-name-part><tp:taxon-name-part taxon-name-part-type="species" reg="williamsae">williamsae</tp:taxon-name-part></tp:taxon-name></italic> Jirkov, 1989 (species 2; non-type specimen, ZMBN116249), <abbrev xmlns:xlink="http://www.w3.org/1999/xlink" xlink:title="Scanning Electron Microscopy" id="ABBRID0EVACI" xlink:type="simple">SEM</abbrev> micrographs <bold>A</bold><abbrev xmlns:xlink="http://www.w3.org/1999/xlink" xlink:title="thoracic chaetiger" id="ABBRID0E2ACI" xlink:type="simple">TC</abbrev> 5–7, lateral view <bold>B</bold><abbrev xmlns:xlink="http://www.w3.org/1999/xlink" xlink:title="thoracic chaetiger" id="ABBRID0EBBCI" xlink:type="simple">TC</abbrev> 6 (TU1), geniculate chaetae <bold>C</bold> row of thoracic uncini <bold>D</bold> thoracic uncinus <bold>E</bold> abdominal neuropodium <bold>F</bold> abdominal uncini. Abbreviations: <abbrev xmlns:xlink="http://www.w3.org/1999/xlink" xlink:title="capitium" id="ABBRID0ENBCI" xlink:type="simple">cap</abbrev> – capitium; <abbrev xmlns:xlink="http://www.w3.org/1999/xlink" xlink:title="geniculate chaetae" id="ABBRID0ERBCI" xlink:type="simple">gc</abbrev> – geniculate chaetae; <abbrev xmlns:xlink="http://www.w3.org/1999/xlink" xlink:title="notochaetae" id="ABBRID0EVBCI" xlink:type="simple">nc</abbrev> – notochaetae; <abbrev xmlns:xlink="http://www.w3.org/1999/xlink" xlink:title="thoracic chaetiger" id="ABBRID0EZBCI" xlink:type="simple">TC</abbrev> – thoracic chaetiger; <abbrev xmlns:xlink="http://www.w3.org/1999/xlink" xlink:title="thoracic unciniger" id="ABBRID0E4BCI" xlink:type="simple">TU</abbrev> – thoracic unciniger.</p></caption><graphic xmlns:xlink="http://www.w3.org/1999/xlink" xlink:href="zookeys-1132-085_article-91244__-g015.jpg" position="float" orientation="portrait" xlink:type="simple" id="oo_775031.jpg"><uri content-type="original_file" xlink:type="simple">https://binary.pensoft.net/fig/775031</uri></graphic></fig><fig id="F16" position="float" orientation="portrait"><object-id xmlns:xlink="http://www.w3.org/1999/xlink" content-type="doi" xlink:type="simple">10.3897/zookeys.1132.91244.figure16</object-id><object-id xmlns:xlink="http://www.w3.org/1999/xlink" content-type="arpha" xlink:type="simple">628CE814-4301-5E9C-B93D-DAD4D7F49236</object-id><label>Figure 16.</label><caption><p><italic><tp:taxon-name><tp:taxon-name-part taxon-name-part-type="genus" reg="Terebellides">Terebellides</tp:taxon-name-part><tp:taxon-name-part taxon-name-part-type="species" reg="gracilis">gracilis</tp:taxon-name-part></tp:taxon-name></italic> Malm, 1874 (species 3; non-type specimens, GNM15110 and ZMBN116313), <abbrev xmlns:xlink="http://www.w3.org/1999/xlink" xlink:title="Scanning Electron Microscopy" id="ABBRID0EZCCI" xlink:type="simple">SEM</abbrev> micrographs <bold>A</bold> branchiae, dorsal view <bold>B</bold> branchial lamellae, detail <bold>C</bold> ciliary tufts, detail <bold>D</bold> anterior end, right lateral view <bold>E</bold> branchiae, lateral view. Abbreviations: <abbrev xmlns:xlink="http://www.w3.org/1999/xlink" xlink:title="anterior branchial lobe" id="ABBRID0EHDCI" xlink:type="simple">abl</abbrev> – anterior branchial lobe; <abbrev xmlns:xlink="http://www.w3.org/1999/xlink" xlink:title="branchial dorsal lobes" id="ABBRID0ELDCI" xlink:type="simple">bdl</abbrev> – branchial dorsal lobe; <abbrev xmlns:xlink="http://www.w3.org/1999/xlink" xlink:title="branchial dorsal lobe terminal papilla" id="ABBRID0EPDCI" xlink:type="simple">bdltp</abbrev> – branchial dorsal lobe terminal papilla; <abbrev xmlns:xlink="http://www.w3.org/1999/xlink" xlink:title="branchial filament" id="ABBRID0ETDCI" xlink:type="simple">bf</abbrev> – filament; <abbrev xmlns:xlink="http://www.w3.org/1999/xlink" xlink:title="branchial ventral lobes" id="ABBRID0EXDCI" xlink:type="simple">bvl</abbrev> – branchial ventral lobe; <abbrev xmlns:xlink="http://www.w3.org/1999/xlink" xlink:title="ciliary row" id="ABBRID0E2DCI" xlink:type="simple">cr</abbrev> – ciliary row; <abbrev xmlns:xlink="http://www.w3.org/1999/xlink" xlink:title="ciliary tuft" id="ABBRID0E6DCI" xlink:type="simple">ct</abbrev> – ciliary tuft; <abbrev xmlns:xlink="http://www.w3.org/1999/xlink" xlink:title="thoracic lateral lappets" id="ABBRID0EDECI" xlink:type="simple">tll</abbrev> – thoracic lateral lobes; <abbrev xmlns:xlink="http://www.w3.org/1999/xlink" xlink:title="tentacular membrane" id="ABBRID0EHECI" xlink:type="simple">tm</abbrev> – tentacular membrane.</p></caption><graphic xmlns:xlink="http://www.w3.org/1999/xlink" xlink:href="zookeys-1132-085_article-91244__-g016.jpg" position="float" orientation="portrait" xlink:type="simple" id="oo_775032.jpg"><uri content-type="original_file" xlink:type="simple">https://binary.pensoft.net/fig/775032</uri></graphic></fig><fig id="F17" position="float" orientation="portrait"><object-id xmlns:xlink="http://www.w3.org/1999/xlink" content-type="doi" xlink:type="simple">10.3897/zookeys.1132.91244.figure17</object-id><object-id xmlns:xlink="http://www.w3.org/1999/xlink" content-type="arpha" xlink:type="simple">64DE073F-9F2B-55B6-8072-7ED5F7EACC88</object-id><label>Figure 17.</label><caption><p><italic><tp:taxon-name><tp:taxon-name-part taxon-name-part-type="genus" reg="Terebellides">Terebellides</tp:taxon-name-part><tp:taxon-name-part taxon-name-part-type="species" reg="gracilis">gracilis</tp:taxon-name-part></tp:taxon-name></italic> Malm, 1874 (species 3; non-type specimen, ZMBN116282), <abbrev xmlns:xlink="http://www.w3.org/1999/xlink" xlink:title="Scanning Electron Microscopy" id="ABBRID0EDFCI" xlink:type="simple">SEM</abbrev> micrographs <bold>A</bold> anterior end, left lateral view <bold>B</bold> ciliary tufts and ciliary row, detail <bold>C</bold> dorsal projection of notopodium <bold>D</bold> pores of dorsal projection of notopodium, detail. Abbreviations: <abbrev xmlns:xlink="http://www.w3.org/1999/xlink" xlink:title="anterior branchial lobe" id="ABBRID0EPFCI" xlink:type="simple">abl</abbrev> – anterior branchial lobe; <abbrev xmlns:xlink="http://www.w3.org/1999/xlink" xlink:title="branchial dorsal lobes" id="ABBRID0ETFCI" xlink:type="simple">bdl</abbrev> – branchial dorsal lobe; <abbrev xmlns:xlink="http://www.w3.org/1999/xlink" xlink:title="branchial ventral lobes" id="ABBRID0EXFCI" xlink:type="simple">bvl</abbrev> – branchial ventral lobe; <abbrev xmlns:xlink="http://www.w3.org/1999/xlink" xlink:title="ciliary row" id="ABBRID0E2FCI" xlink:type="simple">cr</abbrev> – ciliary row; <abbrev xmlns:xlink="http://www.w3.org/1999/xlink" xlink:title="ciliary tuft" id="ABBRID0E6FCI" xlink:type="simple">ct</abbrev> – ciliary tuft; <abbrev xmlns:xlink="http://www.w3.org/1999/xlink" xlink:title="dorsal projection of notopodium" id="ABBRID0EDGCI" xlink:type="simple">dpn</abbrev> – dorsal projection of notopodium; <abbrev xmlns:xlink="http://www.w3.org/1999/xlink" xlink:title="thoracic dorsal papilla" id="ABBRID0EHGCI" xlink:type="simple">tdp</abbrev> – thoracic dorsal papilla.</p></caption><graphic xmlns:xlink="http://www.w3.org/1999/xlink" xlink:href="zookeys-1132-085_article-91244__-g017.jpg" position="float" orientation="portrait" xlink:type="simple" id="oo_775033.jpg"><uri content-type="original_file" xlink:type="simple">https://binary.pensoft.net/fig/775033</uri></graphic></fig><fig id="F18" position="float" orientation="portrait"><object-id xmlns:xlink="http://www.w3.org/1999/xlink" content-type="doi" xlink:type="simple">10.3897/zookeys.1132.91244.figure18</object-id><object-id xmlns:xlink="http://www.w3.org/1999/xlink" content-type="arpha" xlink:type="simple">EAFF18D3-8B3B-5EA7-A87F-6845D1DD6101</object-id><label>Figure 18.</label><caption><p><italic><tp:taxon-name><tp:taxon-name-part taxon-name-part-type="genus" reg="Terebellides">Terebellides</tp:taxon-name-part><tp:taxon-name-part taxon-name-part-type="species" reg="gracilis">gracilis</tp:taxon-name-part></tp:taxon-name></italic> Malm, 1874 (species 3; non-type specimens, ZMBN116282 and ZMBN116313), <abbrev xmlns:xlink="http://www.w3.org/1999/xlink" xlink:title="Scanning Electron Microscopy" id="ABBRID0EDHCI" xlink:type="simple">SEM</abbrev> micrographs <bold>A</bold><abbrev xmlns:xlink="http://www.w3.org/1999/xlink" xlink:title="thoracic chaetiger" id="ABBRID0EJHCI" xlink:type="simple">TC</abbrev> 6 (TU1), geniculate chaetae <bold>B</bold> capitium of geniculate chaeta, detail <bold>C</bold> thoracic uncini <bold>D</bold> thoracic uncinus <bold>E</bold> abdominal neuropodium <bold>F</bold> abdominal uncini. Abbreviations: <abbrev xmlns:xlink="http://www.w3.org/1999/xlink" xlink:title="capitium" id="ABBRID0EXHCI" xlink:type="simple">cap</abbrev> – capitium; <abbrev xmlns:xlink="http://www.w3.org/1999/xlink" xlink:title="thoracic chaetiger" id="ABBRID0E2HCI" xlink:type="simple">TC</abbrev> – thoracic chaetiger; <abbrev xmlns:xlink="http://www.w3.org/1999/xlink" xlink:title="thoracic unciniger" id="ABBRID0E6HCI" xlink:type="simple">TU</abbrev> – thoracic unciniger.</p></caption><graphic xmlns:xlink="http://www.w3.org/1999/xlink" xlink:href="zookeys-1132-085_article-91244__-g018.jpg" position="float" orientation="portrait" xlink:type="simple" id="oo_775034.jpg"><uri content-type="original_file" xlink:type="simple">https://binary.pensoft.net/fig/775034</uri></graphic></fig><p><bold><italic>Abdomen and pygidium</italic>.</bold> Approximately half as long as thorax and progressively thinner (Fig. <xref ref-type="fig" rid="F2">2D, E</xref>). Neuropodia ranging from 18–44 chaetigers and forming erect pinnules (Figs <xref ref-type="fig" rid="F15">15E</xref>, <xref ref-type="fig" rid="F18">18E</xref>) with several uncini per torus, number depending on specimen size. Uncini provided with several teeth above rostrum surmounted by a capitium composed of several teeth of decreasing length (Figs <xref ref-type="fig" rid="F15">15F</xref>, <xref ref-type="fig" rid="F18">18F</xref>). Pygidium blunt, as funnel-like depression.</p><p><bold><italic>Colour pattern</italic>.</bold> Colour in preserved specimens whitish or pale brown (Fig. <xref ref-type="fig" rid="F3">3E, F</xref>). <abbrev xmlns:xlink="http://www.w3.org/1999/xlink" xlink:title="Methyl Green" id="ABBRID0EOJCI" xlink:type="simple">MG</abbrev> staining pattern characterised by compact green colourant in <abbrev xmlns:xlink="http://www.w3.org/1999/xlink" xlink:title="segments" id="ABBRID0ESJCI" xlink:type="simple">SG</abbrev> 1–5 and <abbrev xmlns:xlink="http://www.w3.org/1999/xlink" xlink:title="segments" id="ABBRID0EWJCI" xlink:type="simple">SG</abbrev> 7–13, <abbrev xmlns:xlink="http://www.w3.org/1999/xlink" xlink:title="segments" id="ABBRID0E1JCI" xlink:type="simple">SG</abbrev> 6 white and <abbrev xmlns:xlink="http://www.w3.org/1999/xlink" xlink:title="segments" id="ABBRID0E5JCI" xlink:type="simple">SG</abbrev> 14 striped (Fig. <xref ref-type="fig" rid="F12">12</xref>).</p></tp:treatment-sec><tp:treatment-sec sec-type="remarks" id="SECID0EGKCI"><title>Remarks.</title><p>Among the aforementioned characters, the white ventral colouration in anterior thoracic chaetigers may be a useful character to distinguish Group D species from those of Groups A–C. Other taxa described or reported worldwide showing this colouration pattern are <italic><tp:taxon-name><tp:taxon-name-part taxon-name-part-type="genus" reg="Terebellides">Terebellides</tp:taxon-name-part><tp:taxon-name-part taxon-name-part-type="species" reg="distincta">distincta</tp:taxon-name-part></tp:taxon-name></italic> Williams, 1984 and <italic><tp:taxon-name><tp:taxon-name-part taxon-name-part-type="genus" reg="Terebellides">T.</tp:taxon-name-part><tp:taxon-name-part taxon-name-part-type="species" reg="ceneresi">ceneresi</tp:taxon-name-part></tp:taxon-name></italic> Lavesque, Hutchings, Daffe, Nygren &amp; Londoño-Mesa, 2019.</p></tp:treatment-sec><tp:treatment-sec><!--Section generated to contain objects referenced in tp:taxon-treatment.--><fig id="F2" position="float" orientation="portrait"><object-id xmlns:xlink="http://www.w3.org/1999/xlink" content-type="doi" xlink:type="simple">10.3897/zookeys.1132.91244.figure2</object-id><object-id xmlns:xlink="http://www.w3.org/1999/xlink" content-type="arpha" xlink:type="simple">6BD88B34-E3A2-5FA1-928F-93BABAE5F971</object-id><label>Figure 2.</label><caption><p><abbrev xmlns:xlink="http://www.w3.org/1999/xlink" xlink:title="stereomicroscope" id="ABBRID0E55AE" xlink:type="simple">STM</abbrev> photographs of live specimens of several <italic><tp:taxon-name><tp:taxon-name-part taxon-name-part-type="genus" reg="Terebellides">Terebellides</tp:taxon-name-part></tp:taxon-name></italic> species (non-type specimens) <bold>A, B</bold><italic><tp:taxon-name><tp:taxon-name-part taxon-name-part-type="genus" reg="Terebellides">Terebellides</tp:taxon-name-part><tp:taxon-name-part taxon-name-part-type="species" reg="shetlandica">shetlandica</tp:taxon-name-part></tp:taxon-name></italic> Parapar, Moreira &amp; O’Reilly, 2016 (species 1; <bold>A</bold> ZMBN116171 <bold>B</bold> ZMBN116181) <bold>C</bold><italic><tp:taxon-name><tp:taxon-name-part taxon-name-part-type="genus" reg="Terebellides">Terebellides</tp:taxon-name-part><tp:taxon-name-part taxon-name-part-type="species" reg="lavesquei">lavesquei</tp:taxon-name-part></tp:taxon-name></italic> sp. nov. (species 5; GNM15112) <bold>D, E</bold><italic><tp:taxon-name><tp:taxon-name-part taxon-name-part-type="genus" reg="Terebellides">Terebellides</tp:taxon-name-part><tp:taxon-name-part taxon-name-part-type="species" reg="williamsae">williamsae</tp:taxon-name-part></tp:taxon-name></italic> Jirkov, 1989 (species 2; <bold>D</bold> GNM15108 <bold>E</bold> GNM15109) <bold>F</bold><italic><tp:taxon-name><tp:taxon-name-part taxon-name-part-type="genus" reg="Terebellides">Terebellides</tp:taxon-name-part><tp:taxon-name-part taxon-name-part-type="species" reg="gracilis">gracilis</tp:taxon-name-part></tp:taxon-name></italic> Malm, 1874 (species 3; GNM15111). Abbreviations: <abbrev xmlns:xlink="http://www.w3.org/1999/xlink" xlink:title="branchial dorsal lobes" id="ABBRID0EGBAG" xlink:type="simple">bdl</abbrev> – branchial dorsal lobe; <abbrev xmlns:xlink="http://www.w3.org/1999/xlink" xlink:title="branchial filament" id="ABBRID0EKBAG" xlink:type="simple">bf</abbrev> – branchial filament; <abbrev xmlns:xlink="http://www.w3.org/1999/xlink" xlink:title="branchial ventral lobes" id="ABBRID0EOBAG" xlink:type="simple">bvl</abbrev> – branchial ventral lobe; <abbrev xmlns:xlink="http://www.w3.org/1999/xlink" xlink:title="oocytes" id="ABBRID0ESBAG" xlink:type="simple">ooc</abbrev> – oocytes; <abbrev xmlns:xlink="http://www.w3.org/1999/xlink" xlink:title="white thoracic chaetiger" id="ABBRID0EWBAG" xlink:type="simple">wTC</abbrev> – white thoracic chaetiger.</p></caption><graphic xmlns:xlink="http://www.w3.org/1999/xlink" xlink:href="zookeys-1132-085_article-91244__-g002.jpg" position="float" orientation="portrait" xlink:type="simple" id="oo_775018.jpg"><uri content-type="original_file" xlink:type="simple">https://binary.pensoft.net/fig/775018</uri></graphic></fig><fig id="F3" position="float" orientation="portrait"><object-id xmlns:xlink="http://www.w3.org/1999/xlink" content-type="doi" xlink:type="simple">10.3897/zookeys.1132.91244.figure3</object-id><object-id xmlns:xlink="http://www.w3.org/1999/xlink" content-type="arpha" xlink:type="simple">FECDEF4B-657E-552A-BBBE-2A527BB9A772</object-id><label>Figure 3.</label><caption><p><abbrev xmlns:xlink="http://www.w3.org/1999/xlink" xlink:title="stereomicroscope" id="ABBRID0EHCAG" xlink:type="simple">STM</abbrev> photographs of several <italic><tp:taxon-name><tp:taxon-name-part taxon-name-part-type="genus" reg="Terebellides">Terebellides</tp:taxon-name-part></tp:taxon-name></italic> species (<bold>A, C–F</bold> non-type specimens) <bold>A</bold><italic><tp:taxon-name><tp:taxon-name-part taxon-name-part-type="genus" reg="Terebellides">Terebellides</tp:taxon-name-part><tp:taxon-name-part taxon-name-part-type="species" reg="shetlandica">shetlandica</tp:taxon-name-part></tp:taxon-name></italic> Parapar, Moreira &amp; O’Reilly, 2016 (species 1; ZMBN116186) <bold>B</bold><italic><tp:taxon-name><tp:taxon-name-part taxon-name-part-type="genus" reg="Terebellides">Terebellides</tp:taxon-name-part><tp:taxon-name-part taxon-name-part-type="species" reg="lavesquei">lavesquei</tp:taxon-name-part></tp:taxon-name></italic> sp. nov. (species 5; holotype, ZMBN116322) <bold>C</bold><italic><tp:taxon-name><tp:taxon-name-part taxon-name-part-type="genus" reg="Terebellides">Terebellides</tp:taxon-name-part><tp:taxon-name-part taxon-name-part-type="species" reg="atlantis">atlantis</tp:taxon-name-part></tp:taxon-name></italic> Williams, 1984 (species 16; ZMBN116472) <bold>D</bold><italic><tp:taxon-name><tp:taxon-name-part taxon-name-part-type="genus" reg="Terebellides">Terebellides</tp:taxon-name-part><tp:taxon-name-part taxon-name-part-type="species" reg="irinae">irinae</tp:taxon-name-part></tp:taxon-name></italic> Gagaev, 2009 (species 24; ZMBN116498) <bold>E</bold><italic><tp:taxon-name><tp:taxon-name-part taxon-name-part-type="genus" reg="Terebellides">Terebellides</tp:taxon-name-part><tp:taxon-name-part taxon-name-part-type="species" reg="williamsae">williamsae</tp:taxon-name-part></tp:taxon-name></italic> Jirkov, 1989 (species 2; ZMBN116269) <bold>F</bold><italic><tp:taxon-name><tp:taxon-name-part taxon-name-part-type="genus" reg="Terebellides">Terebellides</tp:taxon-name-part><tp:taxon-name-part taxon-name-part-type="species" reg="gracilis">gracilis</tp:taxon-name-part></tp:taxon-name></italic> Malm, 1874 (species 3; ZMBN116283). Abbreviations: <abbrev xmlns:xlink="http://www.w3.org/1999/xlink" xlink:title="branchial dorsal lobes" id="ABBRID0ECFAG" xlink:type="simple">bdl</abbrev> – branchial dorsal lobe; <abbrev xmlns:xlink="http://www.w3.org/1999/xlink" xlink:title="branchial filament" id="ABBRID0EGFAG" xlink:type="simple">bf</abbrev> – branchial filament; <abbrev xmlns:xlink="http://www.w3.org/1999/xlink" xlink:title="branchial ventral lobes" id="ABBRID0EKFAG" xlink:type="simple">bvl</abbrev> – branchial ventral lobe; <abbrev xmlns:xlink="http://www.w3.org/1999/xlink" xlink:title="oocytes" id="ABBRID0EOFAG" xlink:type="simple">ooc</abbrev> – oocytes; <abbrev xmlns:xlink="http://www.w3.org/1999/xlink" xlink:title="white thoracic chaetiger" id="ABBRID0ESFAG" xlink:type="simple">wTC</abbrev> – white thoracic chaetiger.</p></caption><graphic xmlns:xlink="http://www.w3.org/1999/xlink" xlink:href="zookeys-1132-085_article-91244__-g003.jpg" position="float" orientation="portrait" xlink:type="simple" id="oo_775019.jpg"><uri content-type="original_file" xlink:type="simple">https://binary.pensoft.net/fig/775019</uri></graphic></fig><fig id="F4" position="float" orientation="portrait"><object-id xmlns:xlink="http://www.w3.org/1999/xlink" content-type="doi" xlink:type="simple">10.3897/zookeys.1132.91244.figure4</object-id><object-id xmlns:xlink="http://www.w3.org/1999/xlink" content-type="arpha" xlink:type="simple">13197E1C-956C-5048-A2D6-F6B5D192C915</object-id><label>Figure 4.</label><caption><p>Line drawings of several <italic><tp:taxon-name><tp:taxon-name-part taxon-name-part-type="genus" reg="Terebellides">Terebellides</tp:taxon-name-part></tp:taxon-name></italic> species (<bold>A, C, D</bold> non-type specimens) <bold>A</bold><italic><tp:taxon-name><tp:taxon-name-part taxon-name-part-type="genus" reg="Terebellides">Terebellides</tp:taxon-name-part><tp:taxon-name-part taxon-name-part-type="species" reg="shetlandica">shetlandica</tp:taxon-name-part></tp:taxon-name></italic> Parapar, Moreira &amp; O’Reilly, 2016 (species 1; ZMBN116186), anterior end, right lateral view <bold>B</bold><italic><tp:taxon-name><tp:taxon-name-part taxon-name-part-type="genus" reg="Terebellides">Terebellides</tp:taxon-name-part><tp:taxon-name-part taxon-name-part-type="species" reg="lavesquei">lavesquei</tp:taxon-name-part></tp:taxon-name></italic> sp. nov. (holotype; ZMBN116322), anterior end, left lateral view <bold>C</bold><italic><tp:taxon-name><tp:taxon-name-part taxon-name-part-type="genus" reg="Terebellides">Terebellides</tp:taxon-name-part><tp:taxon-name-part taxon-name-part-type="species" reg="irinae">irinae</tp:taxon-name-part></tp:taxon-name></italic> Gagaev, 2009 (species 24; ZMBN116498), anterior end, ventral view <bold>D</bold><italic><tp:taxon-name><tp:taxon-name-part taxon-name-part-type="genus" reg="Terebellides">Terebellides</tp:taxon-name-part><tp:taxon-name-part taxon-name-part-type="species" reg="gracilis">gracilis</tp:taxon-name-part></tp:taxon-name></italic> Malm, 1874 (species 3; ZMBN116283), anterior end, right lateral view. Abbreviations: <abbrev xmlns:xlink="http://www.w3.org/1999/xlink" xlink:title="branchial dorsal lobes" id="ABBRID0EJNAG" xlink:type="simple">bdl</abbrev> – branchial dorsal lobe; <abbrev xmlns:xlink="http://www.w3.org/1999/xlink" xlink:title="branchial filament" id="ABBRID0ENNAG" xlink:type="simple">bf</abbrev> – branchial filament; <abbrev xmlns:xlink="http://www.w3.org/1999/xlink" xlink:title="branchial ventral lobes" id="ABBRID0ERNAG" xlink:type="simple">bvl</abbrev> – branchial ventral lobe; <abbrev xmlns:xlink="http://www.w3.org/1999/xlink" xlink:title="tentacular membrane" id="ABBRID0EVNAG" xlink:type="simple">tm</abbrev> – tentacular membrane.</p></caption><graphic xmlns:xlink="http://www.w3.org/1999/xlink" xlink:href="zookeys-1132-085_article-91244__-g004.jpg" position="float" orientation="portrait" xlink:type="simple" id="oo_775020.jpg"><uri content-type="original_file" xlink:type="simple">https://binary.pensoft.net/fig/775020</uri></graphic></fig><fig id="F9" position="float" orientation="portrait"><object-id xmlns:xlink="http://www.w3.org/1999/xlink" content-type="doi" xlink:type="simple">10.3897/zookeys.1132.91244.figure9</object-id><object-id xmlns:xlink="http://www.w3.org/1999/xlink" content-type="arpha" xlink:type="simple">D1BAC1BD-B899-5C3F-ADCF-5641F4DAD69E</object-id><label>Figure 9.</label><caption><p>Relationship between number of abdominal chaetigers and body length (complete specimens considered except for <italic><tp:taxon-name><tp:taxon-name-part taxon-name-part-type="genus" reg="Terebellides">T.</tp:taxon-name-part><tp:taxon-name-part taxon-name-part-type="species" reg="irinae">irinae</tp:taxon-name-part></tp:taxon-name></italic>).</p></caption><graphic xmlns:xlink="http://www.w3.org/1999/xlink" xlink:href="zookeys-1132-085_article-91244__-g009.jpg" position="float" orientation="portrait" xlink:type="simple" id="oo_775025.jpg"><uri content-type="original_file" xlink:type="simple">https://binary.pensoft.net/fig/775025</uri></graphic></fig><fig id="F10" position="float" orientation="portrait"><object-id xmlns:xlink="http://www.w3.org/1999/xlink" content-type="doi" xlink:type="simple">10.3897/zookeys.1132.91244.figure10</object-id><object-id xmlns:xlink="http://www.w3.org/1999/xlink" content-type="arpha" xlink:type="simple">97CAF11E-C151-5544-92E0-B1BC3044A3AD</object-id><label>Figure 10.</label><caption><p>Geographic distribution of species of <italic><tp:taxon-name><tp:taxon-name-part taxon-name-part-type="genus" reg="Terebellides">Terebellides</tp:taxon-name-part></tp:taxon-name></italic> in Northeast Atlantic Ocean <bold>A</bold><italic><tp:taxon-name><tp:taxon-name-part taxon-name-part-type="genus" reg="Terebellides">Terebellides</tp:taxon-name-part><tp:taxon-name-part taxon-name-part-type="species" reg="shetlandica">shetlandica</tp:taxon-name-part></tp:taxon-name></italic> Parapar, Moreira &amp; O’Reilly, 2016 <bold>B</bold><italic><tp:taxon-name><tp:taxon-name-part taxon-name-part-type="genus" reg="Terebellides">Terebellides</tp:taxon-name-part><tp:taxon-name-part taxon-name-part-type="species" reg="lavesquei">lavesquei</tp:taxon-name-part></tp:taxon-name></italic> sp. nov. <bold>C</bold><italic><tp:taxon-name><tp:taxon-name-part taxon-name-part-type="genus" reg="Terebellides">Terebellides</tp:taxon-name-part><tp:taxon-name-part taxon-name-part-type="species" reg="atlantis">atlantis</tp:taxon-name-part></tp:taxon-name></italic> Williams, 1984 <bold>D</bold><italic><tp:taxon-name><tp:taxon-name-part taxon-name-part-type="genus" reg="Terebellides">Terebellides</tp:taxon-name-part><tp:taxon-name-part taxon-name-part-type="species" reg="irinae">irinae</tp:taxon-name-part></tp:taxon-name></italic> Gagaev, 2009 <bold>E</bold><italic><tp:taxon-name><tp:taxon-name-part taxon-name-part-type="genus" reg="Terebellides">Terebellides</tp:taxon-name-part><tp:taxon-name-part taxon-name-part-type="species" reg="williamsae">williamsae</tp:taxon-name-part></tp:taxon-name></italic> Jirkov, 1989 <bold>F</bold><italic><tp:taxon-name><tp:taxon-name-part taxon-name-part-type="genus" reg="Terebellides">Terebellides</tp:taxon-name-part><tp:taxon-name-part taxon-name-part-type="species" reg="gracilis">gracilis</tp:taxon-name-part></tp:taxon-name></italic> Malm, 1874. Pink star denotes the type locality of each taxon.</p></caption><graphic xmlns:xlink="http://www.w3.org/1999/xlink" xlink:href="zookeys-1132-085_article-91244__-g010.jpg" position="float" orientation="portrait" xlink:type="simple" id="oo_775026.jpg"><uri content-type="original_file" xlink:type="simple">https://binary.pensoft.net/fig/775026</uri></graphic></fig><fig id="F11" position="float" orientation="portrait"><object-id xmlns:xlink="http://www.w3.org/1999/xlink" content-type="doi" xlink:type="simple">10.3897/zookeys.1132.91244.figure11</object-id><object-id xmlns:xlink="http://www.w3.org/1999/xlink" content-type="arpha" xlink:type="simple">27D06853-A14C-5702-AA5D-D6D780019ED6</object-id><label>Figure 11.</label><caption><p>Bathymetric distribution of <italic><tp:taxon-name><tp:taxon-name-part taxon-name-part-type="genus" reg="Terebellides">Terebellides</tp:taxon-name-part></tp:taxon-name></italic> species studied in this work.</p></caption><graphic xmlns:xlink="http://www.w3.org/1999/xlink" xlink:href="zookeys-1132-085_article-91244__-g011.jpg" position="float" orientation="portrait" xlink:type="simple" id="oo_775027.jpg"><uri content-type="original_file" xlink:type="simple">https://binary.pensoft.net/fig/775027</uri></graphic></fig><fig id="F12" position="float" orientation="portrait"><object-id xmlns:xlink="http://www.w3.org/1999/xlink" content-type="doi" xlink:type="simple">10.3897/zookeys.1132.91244.figure12</object-id><object-id xmlns:xlink="http://www.w3.org/1999/xlink" content-type="arpha" xlink:type="simple">E7BD1337-4B18-54F0-A10D-48D0E93E54C4</object-id><label>Figure 12.</label><caption><p>Body <abbrev xmlns:xlink="http://www.w3.org/1999/xlink" xlink:title="Methyl Green" id="ABBRID0EFRBG" xlink:type="simple">MG</abbrev> staining patterns in ventral view of <italic><tp:taxon-name><tp:taxon-name-part taxon-name-part-type="genus" reg="Terebellides">Terebellides</tp:taxon-name-part></tp:taxon-name></italic> species. <italic><tp:taxon-name><tp:taxon-name-part taxon-name-part-type="genus" reg="Terebellides">Terebellides</tp:taxon-name-part><tp:taxon-name-part taxon-name-part-type="species" reg="shetlandica">shetlandica</tp:taxon-name-part></tp:taxon-name></italic> Parapar, Moreira &amp; O’Reilly, 2016, <italic><tp:taxon-name><tp:taxon-name-part taxon-name-part-type="genus" reg="Terebellides">Terebellides</tp:taxon-name-part><tp:taxon-name-part taxon-name-part-type="species" reg="lavesquei">lavesquei</tp:taxon-name-part></tp:taxon-name></italic> sp. nov., <italic><tp:taxon-name><tp:taxon-name-part taxon-name-part-type="genus" reg="Terebellides">Terebellides</tp:taxon-name-part><tp:taxon-name-part taxon-name-part-type="species" reg="atlantis">atlantis</tp:taxon-name-part></tp:taxon-name></italic> Williams, 1984, <italic><tp:taxon-name><tp:taxon-name-part taxon-name-part-type="genus" reg="Terebellides">Terebellides</tp:taxon-name-part><tp:taxon-name-part taxon-name-part-type="species" reg="irinae">irinae</tp:taxon-name-part></tp:taxon-name></italic> Gagaev, 2009, <italic><tp:taxon-name><tp:taxon-name-part taxon-name-part-type="genus" reg="Terebellides">Terebellides</tp:taxon-name-part><tp:taxon-name-part taxon-name-part-type="species" reg="williamsae">williamsae</tp:taxon-name-part></tp:taxon-name></italic> Jirkov, 1989 and <italic><tp:taxon-name><tp:taxon-name-part taxon-name-part-type="genus" reg="Terebellides">Terebellides</tp:taxon-name-part><tp:taxon-name-part taxon-name-part-type="species" reg="gracilis">gracilis</tp:taxon-name-part></tp:taxon-name></italic> Malm, 1874. Segments indicated in Arabic numbers.</p></caption><graphic xmlns:xlink="http://www.w3.org/1999/xlink" xlink:href="zookeys-1132-085_article-91244__-g012.jpg" position="float" orientation="portrait" xlink:type="simple" id="oo_775028.jpg"><uri content-type="original_file" xlink:type="simple">https://binary.pensoft.net/fig/775028</uri></graphic></fig><fig id="F13" position="float" orientation="portrait"><object-id xmlns:xlink="http://www.w3.org/1999/xlink" content-type="doi" xlink:type="simple">10.3897/zookeys.1132.91244.figure13</object-id><object-id xmlns:xlink="http://www.w3.org/1999/xlink" content-type="arpha" xlink:type="simple">B61600AE-6E9E-522E-A729-6D09863D3EA1</object-id><label>Figure 13.</label><caption><p><italic><tp:taxon-name><tp:taxon-name-part taxon-name-part-type="genus" reg="Terebellides">Terebellides</tp:taxon-name-part><tp:taxon-name-part taxon-name-part-type="species" reg="irinae">irinae</tp:taxon-name-part></tp:taxon-name></italic> Gagaev, 2009 (species 24; non-type specimen, ZMBN116501), <abbrev xmlns:xlink="http://www.w3.org/1999/xlink" xlink:title="Scanning Electron Microscopy" id="ABBRID0EADBI" xlink:type="simple">SEM</abbrev> micrographs. <bold>A</bold> anterior end, ventral view <bold>B</bold><abbrev xmlns:xlink="http://www.w3.org/1999/xlink" xlink:title="thoracic chaetiger" id="ABBRID0EIDBI" xlink:type="simple">TC</abbrev> 6 (TU1), geniculate chaetae <bold>C</bold> row of thoracic uncini <bold>D</bold> thoracic uncini <bold>E</bold> abdominal uncini <bold>F</bold> abdominal uncinus, detail. Abbreviations: tc – thoracic chaetiger; <abbrev xmlns:xlink="http://www.w3.org/1999/xlink" xlink:title="tentacular membrane" id="ABBRID0EUDBI" xlink:type="simple">tm</abbrev> – tentacular membrane; tu – thoracic unciniger.</p></caption><graphic xmlns:xlink="http://www.w3.org/1999/xlink" xlink:href="zookeys-1132-085_article-91244__-g013.jpg" position="float" orientation="portrait" xlink:type="simple" id="oo_775029.jpg"><uri content-type="original_file" xlink:type="simple">https://binary.pensoft.net/fig/775029</uri></graphic></fig></tp:treatment-sec><ref-list><ref id="B26"><mixed-citation xmlns:xlink="http://www.w3.org/1999/xlink" xlink:type="simple"><person-group><name name-style="western"><surname>Nygren</surname><given-names>A</given-names></name><name name-style="western"><surname>Parapar</surname><given-names>J</given-names></name><name name-style="western"><surname>Pons</surname><given-names>J</given-names></name><name name-style="western"><surname>Meißner</surname><given-names>K</given-names></name><name name-style="western"><surname>Bakken</surname><given-names>T</given-names></name><name name-style="western"><surname>Kongsrud</surname><given-names>JA</given-names></name><name name-style="western"><surname>Oug</surname><given-names>E</given-names></name><name name-style="western"><surname>Gaeva</surname><given-names>D</given-names></name><name name-style="western"><surname>Sikorski</surname><given-names>A</given-names></name><name name-style="western"><surname>Johansen</surname><given-names>RA</given-names></name><name name-style="western"><surname>Hutchings</surname><given-names>PA</given-names></name><name name-style="western"><surname>Lavesque</surname><given-names>N</given-names></name><name name-style="western"><surname>Capa</surname><given-names>M</given-names></name></person-group> (<year>2018</year>) A mega-cryptic species complex hidden among one of the most common annelids in the North-East Atlantic. PLoS ONE 13(6): e0198356. <ext-link xlink:href="10.1371/journal.pone.0198356" ext-link-type="doi" xlink:type="simple">https://doi.org/10.1371/journal.pone.0198356</ext-link></mixed-citation></ref></ref-list></tp:taxon-treatment>
