# Supplementary material for: ﻿A further step towards the characterisation of Terebellides (Annelida, Trichobranchidae) diversity in the Northeast Atlantic, with the description of a new species
Source: Zookeys. 2022 Nov 28;1132:85–126. doi: 10.3897/zookeys.1132.91244 (PMC9836732; doi:10.3897/zookeys.1132.91244)
Supplement: XML Treatment for Terebellides gracilis [file zookeys.1132.91244-treatment10.xml]

<!DOCTYPE tp:taxon-treatment
  PUBLIC "-//TaxonX//DTD Taxonomic Treatment Publishing DTD v0 20100105//EN" "tax-treatment-NSO.dtd">
<tp:taxon-treatment xmlns:tp="http://www.plazi.org/taxpub"><tp:treatment-meta><kwd-group><label>Taxon classification</label><kwd>
                <named-content content-type="kingdom">Animalia</named-content>
              </kwd><kwd>
                <named-content content-type="order">Terebellida</named-content>
              </kwd><kwd>
                <named-content content-type="family">Trichobranchidae</named-content>
              </kwd></kwd-group><mixed-citation publication-type="journal"><person-group><name><surname>Barroso</surname><given-names>María</given-names></name><name><surname>Moreira</surname><given-names>Juan</given-names></name><name><surname>Capa</surname><given-names>María</given-names></name><name><surname>Nygren</surname><given-names>Arne</given-names></name><name><surname>Parapar</surname><given-names>Julio</given-names></name></person-group><article-title>﻿A further step towards the characterisation of <italic><tp:taxon-name><tp:taxon-name-part taxon-name-part-type="genus" reg="Terebellides">Terebellides</tp:taxon-name-part></tp:taxon-name></italic> (<tp:taxon-name><tp:taxon-name-part taxon-name-part-type="phylum">Annelida</tp:taxon-name-part></tp:taxon-name>, <tp:taxon-name><tp:taxon-name-part taxon-name-part-type="family">Trichobranchidae</tp:taxon-name-part></tp:taxon-name>) diversity in the Northeast Atlantic, with the description of a new species</article-title><source>Zookeys</source><day>28</day><month>11</month><year>2022</year><volume>1132</volume><fpage>85</fpage><lpage>126</lpage><pub-id pub-id-type="doi">10.3897/zookeys.1132.91244</pub-id></mixed-citation></tp:treatment-meta><tp:nomenclature><label>﻿</label><tp:taxon-name>
              <object-id xmlns:xlink="http://www.w3.org/1999/xlink" content-type="arpha" xlink:type="simple">96856AFC-136E-5E9E-BFD7-E498F5D59E97</object-id>
              <tp:taxon-name-part taxon-name-part-type="genus" reg="Terebellides">Terebellides</tp:taxon-name-part>
              <tp:taxon-name-part taxon-name-part-type="species" reg="gracilis">gracilis</tp:taxon-name-part>
            </tp:taxon-name><tp:taxon-authority>Malm, 1874</tp:taxon-authority><xref ref-type="fig" rid="F2">Figs 2E, F</xref><xref ref-type="fig" rid="F3">, 3F</xref><xref ref-type="fig" rid="F4">, 4D</xref><xref ref-type="fig" rid="F9">, 9</xref><xref ref-type="fig" rid="F10">, 10F</xref><xref ref-type="fig" rid="F11">, 11</xref><xref ref-type="fig" rid="F12">, 12</xref><xref ref-type="fig" rid="F16">, 16</xref><xref ref-type="fig" rid="F17">, 17</xref><xref ref-type="fig" rid="F18">, 18</xref><xref ref-type="table" rid="T1">, Table 1</xref><xref ref-type="supplementary-material" rid="S1">, Suppl. materials 1</xref><xref ref-type="supplementary-material" rid="S2">, 2</xref><tp:nomenclature-citation-list><tp:nomenclature-citation><tp:taxon-name>
                  <tp:taxon-name-part taxon-name-part-type="genus" reg="Terebellides">Terebellides</tp:taxon-name-part>
                  <tp:taxon-name-part taxon-name-part-type="species" reg="gracilis">gracilis</tp:taxon-name-part>
                </tp:taxon-name><comment>Malm, 1874: 67–105, p. 100.</comment></tp:nomenclature-citation><tp:nomenclature-citation><tp:taxon-name>
                  <tp:taxon-name-part taxon-name-part-type="genus" reg="Terebellides"/>
                  <tp:taxon-name-part taxon-name-part-type="species" reg="gracilis"/>
                </tp:taxon-name><comment>Species 3 – <xref ref-type="bibr" rid="B26">Nygren et al. 2018</xref>: 18–22, figs 6, 10. </comment></tp:nomenclature-citation></tp:nomenclature-citation-list></tp:nomenclature><tp:treatment-sec sec-type="material" id="SECID0EABDI"><title>Material examined.</title><p>20 specimens (Suppl. material <xref ref-type="supplementary-material" rid="S1">1</xref>), Skagerrak (GNM15110, GNM15111); Norwegian coast (ZMBN116276, ZMBN116278, ZMBN116282, ZMBN116283, ZMBN116284, ZMBN116285, ZMBN116287, ZMBN116289, ZMBN116293, ZMBN116295, ZMBN116297, ZMBN116298, ZMBN116301, ZMBN116306, ZMBN116307, ZMBN116309, ZMBN116310, 116313).</p></tp:treatment-sec><tp:treatment-sec sec-type="material" id="SECID0EKBDI"><title>GenBank accession numbers of material examined (COI).</title><p><ext-link xmlns:xlink="http://www.w3.org/1999/xlink" ext-link-type="gen" xlink:href="MG024583" xlink:type="simple">MG024583</ext-link>, <ext-link xmlns:xlink="http://www.w3.org/1999/xlink" ext-link-type="gen" xlink:href="MG024584" xlink:type="simple">MG024584</ext-link>, <ext-link xmlns:xlink="http://www.w3.org/1999/xlink" ext-link-type="gen" xlink:href="MG024585" xlink:type="simple">MG024585</ext-link>, <ext-link xmlns:xlink="http://www.w3.org/1999/xlink" ext-link-type="gen" xlink:href="MG024586" xlink:type="simple">MG024586</ext-link>, <ext-link xmlns:xlink="http://www.w3.org/1999/xlink" ext-link-type="gen" xlink:href="MG024587" xlink:type="simple">MG024587</ext-link>, <ext-link xmlns:xlink="http://www.w3.org/1999/xlink" ext-link-type="gen" xlink:href="MG024588" xlink:type="simple">MG024588</ext-link>, <ext-link xmlns:xlink="http://www.w3.org/1999/xlink" ext-link-type="gen" xlink:href="MG024589" xlink:type="simple">MG024589</ext-link>, <ext-link xmlns:xlink="http://www.w3.org/1999/xlink" ext-link-type="gen" xlink:href="MG024590" xlink:type="simple">MG024590</ext-link>, <ext-link xmlns:xlink="http://www.w3.org/1999/xlink" ext-link-type="gen" xlink:href="MG024591" xlink:type="simple">MG024591</ext-link>, <ext-link xmlns:xlink="http://www.w3.org/1999/xlink" ext-link-type="gen" xlink:href="MG024592" xlink:type="simple">MG024592</ext-link>, <ext-link xmlns:xlink="http://www.w3.org/1999/xlink" ext-link-type="gen" xlink:href="MG024593" xlink:type="simple">MG024593</ext-link>, <ext-link xmlns:xlink="http://www.w3.org/1999/xlink" ext-link-type="gen" xlink:href="MG024594" xlink:type="simple">MG024594</ext-link>, <ext-link xmlns:xlink="http://www.w3.org/1999/xlink" ext-link-type="gen" xlink:href="MG024595" xlink:type="simple">MG024595</ext-link>, <ext-link xmlns:xlink="http://www.w3.org/1999/xlink" ext-link-type="gen" xlink:href="MG024596" xlink:type="simple">MG024596</ext-link>, <ext-link xmlns:xlink="http://www.w3.org/1999/xlink" ext-link-type="gen" xlink:href="MG024597" xlink:type="simple">MG024597</ext-link>, <ext-link xmlns:xlink="http://www.w3.org/1999/xlink" ext-link-type="gen" xlink:href="MG024598" xlink:type="simple">MG024598</ext-link>, <ext-link xmlns:xlink="http://www.w3.org/1999/xlink" ext-link-type="gen" xlink:href="MG024599" xlink:type="simple">MG024599</ext-link>, <ext-link xmlns:xlink="http://www.w3.org/1999/xlink" ext-link-type="gen" xlink:href="MG024600" xlink:type="simple">MG024600</ext-link>, <ext-link xmlns:xlink="http://www.w3.org/1999/xlink" ext-link-type="gen" xlink:href="MG024601" xlink:type="simple">MG024601</ext-link>, <ext-link xmlns:xlink="http://www.w3.org/1999/xlink" ext-link-type="gen" xlink:href="MG024602" xlink:type="simple">MG024602</ext-link>, <ext-link xmlns:xlink="http://www.w3.org/1999/xlink" ext-link-type="gen" xlink:href="MG024603" xlink:type="simple">MG024603</ext-link>, <ext-link xmlns:xlink="http://www.w3.org/1999/xlink" ext-link-type="gen" xlink:href="MG024604" xlink:type="simple">MG024604</ext-link>, <ext-link xmlns:xlink="http://www.w3.org/1999/xlink" ext-link-type="gen" xlink:href="MG024605" xlink:type="simple">MG024605</ext-link>, <ext-link xmlns:xlink="http://www.w3.org/1999/xlink" ext-link-type="gen" xlink:href="MG024606" xlink:type="simple">MG024606</ext-link>, <ext-link xmlns:xlink="http://www.w3.org/1999/xlink" ext-link-type="gen" xlink:href="MG024607" xlink:type="simple">MG024607</ext-link>, <ext-link xmlns:xlink="http://www.w3.org/1999/xlink" ext-link-type="gen" xlink:href="MG024608" xlink:type="simple">MG024608</ext-link>, <ext-link xmlns:xlink="http://www.w3.org/1999/xlink" ext-link-type="gen" xlink:href="MG024609" xlink:type="simple">MG024609</ext-link>, <ext-link xmlns:xlink="http://www.w3.org/1999/xlink" ext-link-type="gen" xlink:href="MG024610" xlink:type="simple">MG024610</ext-link>, <ext-link xmlns:xlink="http://www.w3.org/1999/xlink" ext-link-type="gen" xlink:href="MG024611" xlink:type="simple">MG024611</ext-link>, <ext-link xmlns:xlink="http://www.w3.org/1999/xlink" ext-link-type="gen" xlink:href="MG024612" xlink:type="simple">MG024612</ext-link>, <ext-link xmlns:xlink="http://www.w3.org/1999/xlink" ext-link-type="gen" xlink:href="MG024613" xlink:type="simple">MG024613</ext-link>, <ext-link xmlns:xlink="http://www.w3.org/1999/xlink" ext-link-type="gen" xlink:href="MG024614" xlink:type="simple">MG024614</ext-link>, <ext-link xmlns:xlink="http://www.w3.org/1999/xlink" ext-link-type="gen" xlink:href="MG024615" xlink:type="simple">MG024615</ext-link>, <ext-link xmlns:xlink="http://www.w3.org/1999/xlink" ext-link-type="gen" xlink:href="MG024616" xlink:type="simple">MG024616</ext-link>, <ext-link xmlns:xlink="http://www.w3.org/1999/xlink" ext-link-type="gen" xlink:href="MG024617" xlink:type="simple">MG024617</ext-link>, <ext-link xmlns:xlink="http://www.w3.org/1999/xlink" ext-link-type="gen" xlink:href="MG024618" xlink:type="simple">MG024618</ext-link>, <ext-link xmlns:xlink="http://www.w3.org/1999/xlink" ext-link-type="gen" xlink:href="MG024619" xlink:type="simple">MG024619</ext-link>, <ext-link xmlns:xlink="http://www.w3.org/1999/xlink" ext-link-type="gen" xlink:href="MG024620" xlink:type="simple">MG024620</ext-link>, <ext-link xmlns:xlink="http://www.w3.org/1999/xlink" ext-link-type="gen" xlink:href="MG024621" xlink:type="simple">MG024621</ext-link>, <ext-link xmlns:xlink="http://www.w3.org/1999/xlink" ext-link-type="gen" xlink:href="MG024622" xlink:type="simple">MG024622</ext-link>, <ext-link xmlns:xlink="http://www.w3.org/1999/xlink" ext-link-type="gen" xlink:href="MG024623" xlink:type="simple">MG024623</ext-link>, <ext-link xmlns:xlink="http://www.w3.org/1999/xlink" ext-link-type="gen" xlink:href="MG024624" xlink:type="simple">MG024624</ext-link>, <ext-link xmlns:xlink="http://www.w3.org/1999/xlink" ext-link-type="gen" xlink:href="MG024625" xlink:type="simple">MG024625</ext-link>, <ext-link xmlns:xlink="http://www.w3.org/1999/xlink" ext-link-type="gen" xlink:href="MG024626" xlink:type="simple">MG024626</ext-link>, <ext-link xmlns:xlink="http://www.w3.org/1999/xlink" ext-link-type="gen" xlink:href="MG024627" xlink:type="simple">MG024627</ext-link>, <ext-link xmlns:xlink="http://www.w3.org/1999/xlink" ext-link-type="gen" xlink:href="MG024628" xlink:type="simple">MG024628</ext-link>, <ext-link xmlns:xlink="http://www.w3.org/1999/xlink" ext-link-type="gen" xlink:href="MG024629" xlink:type="simple">MG024629</ext-link>, <ext-link xmlns:xlink="http://www.w3.org/1999/xlink" ext-link-type="gen" xlink:href="MG024630" xlink:type="simple">MG024630</ext-link>, <ext-link xmlns:xlink="http://www.w3.org/1999/xlink" ext-link-type="gen" xlink:href="MG024631" xlink:type="simple">MG024631</ext-link>, <ext-link xmlns:xlink="http://www.w3.org/1999/xlink" ext-link-type="gen" xlink:href="MG024632" xlink:type="simple">MG024632</ext-link>, <ext-link xmlns:xlink="http://www.w3.org/1999/xlink" ext-link-type="gen" xlink:href="MG024633" xlink:type="simple">MG024633</ext-link>, <ext-link xmlns:xlink="http://www.w3.org/1999/xlink" ext-link-type="gen" xlink:href="MG024634" xlink:type="simple">MG024634</ext-link>, <ext-link xmlns:xlink="http://www.w3.org/1999/xlink" ext-link-type="gen" xlink:href="MG024635" xlink:type="simple">MG024635</ext-link>, <ext-link xmlns:xlink="http://www.w3.org/1999/xlink" ext-link-type="gen" xlink:href="MG024636" xlink:type="simple">MG024636</ext-link>, <ext-link xmlns:xlink="http://www.w3.org/1999/xlink" ext-link-type="gen" xlink:href="MG024637" xlink:type="simple">MG024637</ext-link>.</p></tp:treatment-sec><tp:treatment-sec sec-type="material" id="SECID0EDKDI"><title>Diagnostic features of studied material.</title><p>Complete individuals ranging from 5.0–29.0 mm in length (Fig. <xref ref-type="fig" rid="F9">9</xref>). Branchial dorsal lobes lamellae provided with well-developed papillary projections and branchial ventral lobes provided with long posterior filaments, ranging from 125.0–175.0 µm in length (Fig. <xref ref-type="fig" rid="F16">16D, E</xref>). Between 23–32 lamellae on dorsal lobes (Figs <xref ref-type="fig" rid="F4">4C</xref>, <xref ref-type="fig" rid="F16">16A, D, E</xref>, <xref ref-type="fig" rid="F17">17A</xref>). Ciliary rows and ciliary tufts on inner branchial lamellae present (Figs <xref ref-type="fig" rid="F16">16B, C</xref>, <xref ref-type="fig" rid="F17">17B</xref>). Ventral branchial lobes hidden in between dorsal ones but sometimes discernible below (Figs <xref ref-type="fig" rid="F16">16A, D</xref>, <xref ref-type="fig" rid="F17">17A</xref>). Lateral lappets present on <abbrev xmlns:xlink="http://www.w3.org/1999/xlink" xlink:title="thoracic chaetiger" id="ABBRID0ENLDI" xlink:type="simple">TC</abbrev> 1–4; dorsal projection of thoracic notopodia on <abbrev xmlns:xlink="http://www.w3.org/1999/xlink" xlink:title="thoracic chaetiger" id="ABBRID0ERLDI" xlink:type="simple">TC</abbrev> 1–5 (Fig. <xref ref-type="fig" rid="F16">16D</xref>). White ventral colouration presents only on <abbrev xmlns:xlink="http://www.w3.org/1999/xlink" xlink:title="thoracic chaetiger" id="ABBRID0EZLDI" xlink:type="simple">TC</abbrev> 4 (Figs <xref ref-type="fig" rid="F2">2E, F</xref>, <xref ref-type="fig" rid="F3">3F</xref>). Geniculate chaetae present in <abbrev xmlns:xlink="http://www.w3.org/1999/xlink" xlink:title="thoracic chaetiger" id="ABBRID0EFMDI" xlink:type="simple">TC</abbrev> 5, acutely bent, with marked capitium (Fig. <xref ref-type="fig" rid="F18">18A, B</xref>). Ciliated papilla dorsal to thoracic notopodia observed in <abbrev xmlns:xlink="http://www.w3.org/1999/xlink" xlink:title="thoracic chaetiger" id="ABBRID0ENMDI" xlink:type="simple">TC</abbrev> 2–4 (Fig. <xref ref-type="fig" rid="F17">17A, C, D</xref>). From <abbrev xmlns:xlink="http://www.w3.org/1999/xlink" xlink:title="thoracic chaetiger" id="ABBRID0EVMDI" xlink:type="simple">TC</abbrev> 7, neuropodia with one row of type 1 thoracic uncini per torus, with rostrum/capitium length ratio of ~ 2:1 and capitium with a first row of two or three large teeth, followed by many smaller teeth (Fig. <xref ref-type="fig" rid="F18">18C, D</xref>). Abdomen with 34–41 pairs of neuropodia with type 1A uncini (Fig. <xref ref-type="fig" rid="F18">18E, F</xref>).</p></tp:treatment-sec><tp:treatment-sec sec-type="Colour pattern" id="SECID0EBNDI"><title>Colour pattern.</title><p><abbrev xmlns:xlink="http://www.w3.org/1999/xlink" xlink:title="Methyl Green" id="ABBRID0EHNDI" xlink:type="simple">MG</abbrev> staining characterised by compact green colourant in <abbrev xmlns:xlink="http://www.w3.org/1999/xlink" xlink:title="segments" id="ABBRID0ELNDI" xlink:type="simple">SG</abbrev> 1–5 and <abbrev xmlns:xlink="http://www.w3.org/1999/xlink" xlink:title="segments" id="ABBRID0EPNDI" xlink:type="simple">SG</abbrev> 7–13, <abbrev xmlns:xlink="http://www.w3.org/1999/xlink" xlink:title="segments" id="ABBRID0ETNDI" xlink:type="simple">SG</abbrev> 6 white and <abbrev xmlns:xlink="http://www.w3.org/1999/xlink" xlink:title="segments" id="ABBRID0EXNDI" xlink:type="simple">SG</abbrev> 14 striped (Fig. <xref ref-type="fig" rid="F12">12</xref>). Similar to pattern 2.</p></tp:treatment-sec><tp:treatment-sec sec-type="Nucleotide diagnostic features" id="SECID0E6NDI"><title>Nucleotide diagnostic features.</title><p>All sequences of <italic><tp:taxon-name><tp:taxon-name-part taxon-name-part-type="genus" reg="Terebellides">Terebellides</tp:taxon-name-part><tp:taxon-name-part taxon-name-part-type="species" reg="gracilis">gracilis</tp:taxon-name-part></tp:taxon-name></italic> share and are distinguished from other available <italic><tp:taxon-name><tp:taxon-name-part taxon-name-part-type="genus" reg="Terebellides">Terebellides</tp:taxon-name-part></tp:taxon-name></italic> sequences in unique combinations of nucleotides (underlined) at the given position of our alignment: 39–63: TGGTACTTCAATAAGACTTCTTATC, 84–96: TGGGGCATTCCTG, 111–132: TTATAACACAATTGTTACTGCT, 138–157: TTTTTTAATAATTTTTTTCC, 216–234: TGCTCCTGATATAGCTTTC, 264–277: CCTCCCTCCAGCTT, 315–327: AGCTGGGACAGGT, 333–351: AGTCTACCCTCCTTTATCT, 381–399: AGATTTGGCTATTTTTTCT, 414–432: TATCTCCTCTATTCTTGGC¸ 450–545: TACA, 516–529: AAAAATCACTACCA, 543–552: TTCACTTCCT, 600–609: CACTTCCTTT, 630–640: CGACCCAATTT.</p></tp:treatment-sec><tp:treatment-sec sec-type="type locality" id="SECID0EXODI"><title>Type locality.</title><p>Atlantic Ocean, Norway (<xref ref-type="bibr" rid="B21">Malm 1874</xref>).</p></tp:treatment-sec><tp:treatment-sec sec-type="distribution" id="SECID0EBPDI"><title>Distribution and bathymetry.</title><p>South Iceland, Norwegian coast and shelf, Skagerrak; 237–1268 m deep (Figs <xref ref-type="fig" rid="F10">10F</xref>, <xref ref-type="fig" rid="F11">11</xref>, Suppl. material <xref ref-type="supplementary-material" rid="S1">1</xref>).</p></tp:treatment-sec><tp:treatment-sec sec-type="remarks" id="SECID0ETPDI"><title>Remarks.</title><p><italic><tp:taxon-name><tp:taxon-name-part taxon-name-part-type="genus" reg="Terebellides">Terebellides</tp:taxon-name-part><tp:taxon-name-part taxon-name-part-type="species" reg="gracilis">gracilis</tp:taxon-name-part></tp:taxon-name></italic> is a medium-sized species, reaching up to 29 mm in length and is characterised by the lack of papillae on margins of branchial lamellae, having branchiae of type 2 and filaments in ventral branchial lobes, presence of thoracic uncini of type 1 and abdominal uncini of type 1A (Table <xref ref-type="table" rid="T1">1</xref>). As stated above, these features are shared with <italic><tp:taxon-name><tp:taxon-name-part taxon-name-part-type="genus" reg="Terebellides">T.</tp:taxon-name-part><tp:taxon-name-part taxon-name-part-type="species" reg="williamsae">williamsae</tp:taxon-name-part></tp:taxon-name></italic> but both species differ in the pattern of white ventral thoracic colouration. Besides, they show a <abbrev xmlns:xlink="http://www.w3.org/1999/xlink" xlink:title="Methyl Green" id="ABBRID0ETQDI" xlink:type="simple">MG</abbrev> pattern close to type 2 but only <italic><tp:taxon-name><tp:taxon-name-part taxon-name-part-type="genus" reg="Terebellides">T.</tp:taxon-name-part><tp:taxon-name-part taxon-name-part-type="species" reg="gracilis">gracilis</tp:taxon-name-part></tp:taxon-name></italic> showed J-shaped glandular regions in <abbrev xmlns:xlink="http://www.w3.org/1999/xlink" xlink:title="segments" id="ABBRID0ECRDI" xlink:type="simple">SG</abbrev> 3–5 as observed in the specimens studied here. <italic><tp:taxon-name><tp:taxon-name-part taxon-name-part-type="genus" reg="Terebellides">Terebellides</tp:taxon-name-part><tp:taxon-name-part taxon-name-part-type="species" reg="gracilis">gracilis</tp:taxon-name-part></tp:taxon-name></italic> has apparently a more restricted geographical distribution than <italic><tp:taxon-name><tp:taxon-name-part taxon-name-part-type="genus" reg="Terebellides">T.</tp:taxon-name-part><tp:taxon-name-part taxon-name-part-type="species" reg="williamsae">williamsae</tp:taxon-name-part></tp:taxon-name></italic> but reaching deeper depths (down to 1268 m).</p><sec sec-type="﻿Key to Northeast Atlantic Ocean species of Terebellides" id="SECID0E3RDI"><title>﻿Key to Northeast Atlantic Ocean species of <italic><tp:taxon-name><tp:taxon-name-part taxon-name-part-type="genus" reg="Terebellides">Terebellides</tp:taxon-name-part></tp:taxon-name></italic></title><p>The following key of European species of <italic><tp:taxon-name><tp:taxon-name-part taxon-name-part-type="genus" reg="Terebellides">Terebellides</tp:taxon-name-part></tp:taxon-name></italic> is based on those by <xref ref-type="bibr" rid="B20">Lavesque et al. (2019)</xref> and <xref ref-type="bibr" rid="B33">Parapar et al. (2020a)</xref> but has been updated to include the species belonging to Groups B, C and D studied herein. The order of the presentation of the discriminating characters and the taxa has been changed to fit better with the clades recovered in the phylogenetic trees by <xref ref-type="bibr" rid="B26">Nygren et al. (2018)</xref> and <xref ref-type="bibr" rid="B20">Lavesque et al. (2019)</xref>.</p><p>The characters considered were the ventral pigmentation of anterior thoracic chaetigers in live and fixed specimens, types of thoracic uncini (sensu <xref ref-type="bibr" rid="B34">Parapar et al. 2020b</xref>), morphology of branchiae (sensu <xref ref-type="bibr" rid="B30">Parapar et al. 2016a</xref>), morphology of the abdominal uncini (sensu <xref ref-type="bibr" rid="B33">Parapar et al. 2020a</xref>), the size of species (small species: &lt; 20 mm in length; medium: 20–40 mm; large: &gt; 40 mm), the presence of geniculate chaetae in <abbrev xmlns:xlink="http://www.w3.org/1999/xlink" xlink:title="thoracic chaetiger" id="ABBRID0EOTDI" xlink:type="simple">TC</abbrev> 5–6 or only in <abbrev xmlns:xlink="http://www.w3.org/1999/xlink" xlink:title="thoracic chaetiger" id="ABBRID0ESTDI" xlink:type="simple">TC</abbrev> 6, the presence or absence of papillae in branchial lamellae margins, the shape of glandular region in <abbrev xmlns:xlink="http://www.w3.org/1999/xlink" xlink:title="thoracic chaetiger" id="ABBRID0EWTDI" xlink:type="simple">TC</abbrev> 3, and the presence or absence of ciliary tufts in branchial lamellae. In those cases where two species are considered as cryptic and only distinguished by molecular characters, geographic and bathymetric distribution has been provided instead.</p><table-wrap content-type="key" position="anchor" orientation="portrait"><table id="TID0E3DBG" rules="all"><tbody><tr><td rowspan="1" colspan="1">1</td><td rowspan="1" colspan="1">White ventral colouration on anterior thoracic chaetigers</td><td rowspan="1" colspan="1">
                        <bold>2</bold>
                      </td></tr><tr><td rowspan="1" colspan="1">–</td><td rowspan="1" colspan="1">No distinct ventral colouration on anterior thoracic chaetigers</td><td rowspan="1" colspan="1">
                        <bold>4</bold>
                      </td></tr><tr><td rowspan="1" colspan="1">2</td><td rowspan="1" colspan="1">Medium/large species (&gt;20 mm in length); 5<sup>th</sup> branchial lobe present; notochaetae of <abbrev xmlns:xlink="http://www.w3.org/1999/xlink" xlink:title="thoracic chaetiger" id="ABBRID0EGVDI" xlink:type="simple">TC</abbrev> 1 similar to subsequent ones; main fang of thoracic uncini straight; thoracic uncini with capitium composed of 2–3 large teeth and subsequent ones much smaller</td><td rowspan="1" colspan="1">
                        <bold>3</bold>
                      </td></tr><tr><td rowspan="1" colspan="1">–</td><td rowspan="1" colspan="1">Small species (&lt; 20 mm in length); 5<sup>th</sup> branchial lobe absent; notochaetae of <abbrev xmlns:xlink="http://www.w3.org/1999/xlink" xlink:title="thoracic chaetiger" id="ABBRID0E1VDI" xlink:type="simple">TC</abbrev> 1 absent or shorter than subsequent ones; thoracic uncini with capitium composed of 4 or 5 mid-sized teeth and following of slightly smaller teeth</td><td rowspan="1" colspan="1">
                        <bold><italic><tp:taxon-name><tp:taxon-name-part taxon-name-part-type="genus" reg="Terebellides">T.</tp:taxon-name-part><tp:taxon-name-part taxon-name-part-type="species" reg="ceneresi">ceneresi</tp:taxon-name-part></tp:taxon-name></italic> Lavesque, Hutchings, Daffe, Nygren &amp; Londoño-Mesa, 2019</bold>
                      </td></tr><tr><td rowspan="1" colspan="1">3</td><td rowspan="1" colspan="1">White ventral colouration on <abbrev xmlns:xlink="http://www.w3.org/1999/xlink" xlink:title="thoracic chaetiger" id="ABBRID0EYWDI" xlink:type="simple">TC</abbrev> 1 to <abbrev xmlns:xlink="http://www.w3.org/1999/xlink" xlink:title="thoracic chaetiger" id="ABBRID0E3WDI" xlink:type="simple">TC</abbrev> 4</td><td rowspan="1" colspan="1">
                        <bold><italic><tp:taxon-name><tp:taxon-name-part taxon-name-part-type="genus" reg="Terebellides">T.</tp:taxon-name-part><tp:taxon-name-part taxon-name-part-type="species" reg="williamsae">williamsae</tp:taxon-name-part></tp:taxon-name></italic> Jirkov, 1989</bold>
                      </td></tr><tr><td rowspan="1" colspan="1">–</td><td rowspan="1" colspan="1">White ventral colouration only on <abbrev xmlns:xlink="http://www.w3.org/1999/xlink" xlink:title="thoracic chaetiger" id="ABBRID0E1XDI" xlink:type="simple">TC</abbrev> 4</td><td rowspan="1" colspan="1">
                        <bold><italic><tp:taxon-name><tp:taxon-name-part taxon-name-part-type="genus" reg="Terebellides">T.</tp:taxon-name-part><tp:taxon-name-part taxon-name-part-type="species" reg="gracilis">gracilis</tp:taxon-name-part></tp:taxon-name></italic> Malm, 1874</bold>
                      </td></tr><tr><td rowspan="1" colspan="1">4</td><td rowspan="1" colspan="1">Branchial lobes all small and not fused; reduced dorsal lobes</td><td rowspan="1" colspan="1">
                        <bold><italic><tp:taxon-name><tp:taxon-name-part taxon-name-part-type="genus" reg="Terebellides">T.</tp:taxon-name-part><tp:taxon-name-part taxon-name-part-type="species" reg="irinae">irinae</tp:taxon-name-part></tp:taxon-name></italic> Gagaev, 2009</bold>
                      </td></tr><tr><td rowspan="1" colspan="1">–</td><td rowspan="1" colspan="1">
                        Branchiae otherwise</td><td rowspan="1" colspan="1">
                        <bold>5</bold>
                      </td></tr><tr><td rowspan="1" colspan="1">5</td><td rowspan="1" colspan="1">Lower branchial lobes with posterior projections as filaments; branchiae with lobes fused ~ 50% of their length or with lobes only fused at base; small/medium species (&lt;40 mm in length)</td><td rowspan="1" colspan="1">
                        <bold>6</bold>
                      </td></tr><tr><td rowspan="1" colspan="1">–</td><td rowspan="1" colspan="1">Lower branchial lobes with posterior projections; branchiae with large lobes almost completely fused; large species (&gt; 40 mm in length)</td><td rowspan="1" colspan="1">
                        <bold>9</bold>
                      </td></tr><tr><td rowspan="1" colspan="1">6</td><td rowspan="1" colspan="1">Thoracic uncini with capitium composed of 5–7 small teeth, remaining ones similar in size at least in two rows</td><td rowspan="1" colspan="1">
                        <bold><italic><tp:taxon-name><tp:taxon-name-part taxon-name-part-type="genus" reg="Terebellides">T.</tp:taxon-name-part><tp:taxon-name-part taxon-name-part-type="species" reg="shetlandica">shetlandica</tp:taxon-name-part></tp:taxon-name></italic> Parapar, Moreira &amp; O’Reilly, 2016</bold>
                      </td></tr><tr><td rowspan="1" colspan="1">–</td><td rowspan="1" colspan="1">Thoracic uncini with capitium composed of 4–5 mid-sized teeth and followed by slightly smaller teeth</td><td rowspan="1" colspan="1">
                        <bold>7</bold>
                      </td></tr><tr><td rowspan="1" colspan="1">7</td><td rowspan="1" colspan="1">
                        Branchiae with lobes fused ~ 50% of their length; medium-sized species (&gt; 20 mm in length)</td><td rowspan="1" colspan="1">
                        <bold><italic><tp:taxon-name><tp:taxon-name-part taxon-name-part-type="genus" reg="Terebellides">T.</tp:taxon-name-part><tp:taxon-name-part taxon-name-part-type="species" reg="lavesquei">lavesquei</tp:taxon-name-part></tp:taxon-name></italic> sp. nov.</bold>
                      </td></tr><tr><td rowspan="1" colspan="1">–</td><td rowspan="1" colspan="1">
                        Branchiae with lobes only fused at base; small species (&lt; 20 mm in length)</td><td rowspan="1" colspan="1">
                        <bold>8</bold>
                      </td></tr><tr><td rowspan="1" colspan="1">8</td><td rowspan="1" colspan="1">Glandular region in <abbrev xmlns:xlink="http://www.w3.org/1999/xlink" xlink:title="thoracic chaetiger" id="ABBRID0EZ4DI" xlink:type="simple">TC</abbrev> 3 present; notochaetae from <abbrev xmlns:xlink="http://www.w3.org/1999/xlink" xlink:title="thoracic chaetiger" id="ABBRID0E44DI" xlink:type="simple">TC</abbrev> 1 longer than subsequent ones</td><td rowspan="1" colspan="1">
                        <bold><italic><tp:taxon-name><tp:taxon-name-part taxon-name-part-type="genus" reg="Terebellides">T.</tp:taxon-name-part><tp:taxon-name-part taxon-name-part-type="species" reg="parapari">parapari</tp:taxon-name-part></tp:taxon-name></italic> Lavesque, Hutchings, Daffe, Nygren &amp; Londoño-Mesa, 2019</bold>
                      </td></tr><tr><td rowspan="1" colspan="1">–</td><td rowspan="1" colspan="1">Glandular region in <abbrev xmlns:xlink="http://www.w3.org/1999/xlink" xlink:title="thoracic chaetiger" id="ABBRID0E25DI" xlink:type="simple">TC</abbrev> 3 not observed; all notochaetae of similar size</td><td rowspan="1" colspan="1">
                        <bold><italic><tp:taxon-name><tp:taxon-name-part taxon-name-part-type="genus" reg="Terebellides">T.</tp:taxon-name-part><tp:taxon-name-part taxon-name-part-type="species" reg="atlantis">atlantis</tp:taxon-name-part></tp:taxon-name></italic> Williams, 1984</bold>
                      </td></tr><tr><td rowspan="1" colspan="1">9</td><td rowspan="1" colspan="1">Geniculate chaetae in <abbrev xmlns:xlink="http://www.w3.org/1999/xlink" xlink:title="thoracic chaetiger" id="ABBRID0EZ6DI" xlink:type="simple">TC</abbrev> 5 and <abbrev xmlns:xlink="http://www.w3.org/1999/xlink" xlink:title="thoracic chaetiger" id="ABBRID0E46DI" xlink:type="simple">TC</abbrev> 6; abdominal uncini with <abbrev xmlns:xlink="http://www.w3.org/1999/xlink" xlink:title="rostrum vs. capitium length ratio" id="ABBRID0ECAAK" xlink:type="simple">RvC</abbrev> = 1/0.7, capitium with 4–5 teeth and remaining ones smaller</td><td rowspan="1" colspan="1">
                        <bold><italic><tp:taxon-name><tp:taxon-name-part taxon-name-part-type="genus" reg="Terebellides">T.</tp:taxon-name-part><tp:taxon-name-part taxon-name-part-type="species" reg="bigeniculatus">bigeniculatus</tp:taxon-name-part></tp:taxon-name></italic> Parapar, Moreira &amp; Helgason, 2011</bold>
                      </td></tr><tr><td rowspan="1" colspan="1">–</td><td rowspan="1" colspan="1">Geniculate chaetae in <abbrev xmlns:xlink="http://www.w3.org/1999/xlink" xlink:title="thoracic chaetiger" id="ABBRID0EABAK" xlink:type="simple">TC</abbrev> 6 only</td><td rowspan="1" colspan="1">
                        <bold>10</bold>
                      </td></tr><tr><td rowspan="1" colspan="1">10</td><td rowspan="1" colspan="1">Branchial lamellae margins lacking papillae</td><td rowspan="1" colspan="1">
                        <bold>11</bold>
                      </td></tr><tr><td rowspan="1" colspan="1">–</td><td rowspan="1" colspan="1">Branchial lamellae margins with papillae</td><td rowspan="1" colspan="1">
                        <bold>13</bold>
                      </td></tr><tr><td rowspan="1" colspan="1">11</td><td rowspan="1" colspan="1">
                        Branchiae with lobes fused ~ 50% of their length</td><td rowspan="1" colspan="1">
                        <bold><italic><tp:taxon-name><tp:taxon-name-part taxon-name-part-type="genus" reg="Terebellides">T.</tp:taxon-name-part><tp:taxon-name-part taxon-name-part-type="species" reg="gralli">gralli</tp:taxon-name-part></tp:taxon-name></italic> Lavesque, Hutchings, Daffe, Nygren &amp; Londoño-Mesa, 2019</bold>
                      </td></tr><tr><td rowspan="1" colspan="1">–</td><td rowspan="1" colspan="1">
                        Branchiae with large lobes almost completely fused</td><td rowspan="1" colspan="1">
                        <bold>12</bold>
                      </td></tr><tr><td rowspan="1" colspan="1">12</td><td rowspan="1" colspan="1">Abdominal uncini with <abbrev xmlns:xlink="http://www.w3.org/1999/xlink" xlink:title="rostrum vs. capitium length ratio" id="ABBRID0EAEAK" xlink:type="simple">RvC</abbrev> = 1/0.7, capitium with 4–5 teeth and remaining ones smaller</td><td rowspan="1" colspan="1">
                        <bold><italic><tp:taxon-name><tp:taxon-name-part taxon-name-part-type="genus" reg="Terebellides">T.</tp:taxon-name-part><tp:taxon-name-part taxon-name-part-type="species" reg="stroemii">stroemii</tp:taxon-name-part></tp:taxon-name></italic> Sars, 1835</bold>
                      </td></tr><tr><td rowspan="1" colspan="1">–</td><td rowspan="1" colspan="1">Abdominal uncini with <abbrev xmlns:xlink="http://www.w3.org/1999/xlink" xlink:title="rostrum vs. capitium length ratio" id="ABBRID0E5EAK" xlink:type="simple">RvC</abbrev> = 1/0.9, capitium composed of 3–5 large teeth in first row and 1–2 in a second row</td><td rowspan="1" colspan="1"><bold><italic><tp:taxon-name><tp:taxon-name-part taxon-name-part-type="genus" reg="Terebellides">T.</tp:taxon-name-part><tp:taxon-name-part taxon-name-part-type="species" reg="kongsrudi">kongsrudi</tp:taxon-name-part></tp:taxon-name></italic> Parapar, Capa, Nygren &amp; Moreira, 2020</bold> and <bold><italic><tp:taxon-name><tp:taxon-name-part taxon-name-part-type="genus" reg="Terebellides">T.</tp:taxon-name-part><tp:taxon-name-part taxon-name-part-type="species" reg="bakkeni">bakkeni</tp:taxon-name-part></tp:taxon-name></italic> Parapar, Capa, Nygren &amp; Moreira, 2020</bold></td></tr><tr><td rowspan="1" colspan="1">13</td><td rowspan="1" colspan="1">Glandular region in <abbrev xmlns:xlink="http://www.w3.org/1999/xlink" xlink:title="thoracic chaetiger" id="ABBRID0EIGAK" xlink:type="simple">TC</abbrev> 3 round or oval</td><td rowspan="1" colspan="1">
                        <bold>14</bold>
                      </td></tr><tr><td rowspan="1" colspan="1">–</td><td rowspan="1" colspan="1">Glandular region in <abbrev xmlns:xlink="http://www.w3.org/1999/xlink" xlink:title="thoracic chaetiger" id="ABBRID0E1GAK" xlink:type="simple">TC</abbrev> 3 otherwise</td><td rowspan="1" colspan="1">
                        <bold>15</bold>
                      </td></tr><tr><td rowspan="1" colspan="1">14</td><td rowspan="1" colspan="1">Glandular region in <abbrev xmlns:xlink="http://www.w3.org/1999/xlink" xlink:title="thoracic chaetiger" id="ABBRID0EMHAK" xlink:type="simple">TC</abbrev> 3 remained white with <abbrev xmlns:xlink="http://www.w3.org/1999/xlink" xlink:title="Methyl Green" id="ABBRID0EQHAK" xlink:type="simple">MG</abbrev>; branchial lamellae with rounded papillae; <abbrev xmlns:xlink="http://www.w3.org/1999/xlink" xlink:title="thoracic chaetiger" id="ABBRID0EUHAK" xlink:type="simple">TC</abbrev> 1–3 without conspicuous dorsal projection</td><td rowspan="1" colspan="1">
                        <bold><italic><tp:taxon-name><tp:taxon-name-part taxon-name-part-type="genus" reg="Terebellides">T.</tp:taxon-name-part><tp:taxon-name-part taxon-name-part-type="species" reg="lilasae">lilasae</tp:taxon-name-part></tp:taxon-name></italic> Lavesque, Hutchings, Daffe, Nygren &amp; Londoño-Mesa, 2019</bold>
                      </td></tr><tr><td rowspan="1" colspan="1">–</td><td rowspan="1" colspan="1">Glandular region in <abbrev xmlns:xlink="http://www.w3.org/1999/xlink" xlink:title="thoracic chaetiger" id="ABBRID0ESIAK" xlink:type="simple">TC</abbrev> 3 stained blue with <abbrev xmlns:xlink="http://www.w3.org/1999/xlink" xlink:title="Methyl Green" id="ABBRID0EWIAK" xlink:type="simple">MG</abbrev>; branchial lamellae with conical papillae; <abbrev xmlns:xlink="http://www.w3.org/1999/xlink" xlink:title="thoracic chaetiger" id="ABBRID0E1IAK" xlink:type="simple">TC</abbrev> 1–3 with conspicuous dorsal projection</td><td rowspan="1" colspan="1">
                        <bold><italic><tp:taxon-name><tp:taxon-name-part taxon-name-part-type="genus" reg="Terebellides">T.</tp:taxon-name-part><tp:taxon-name-part taxon-name-part-type="species" reg="bonifi">bonifi</tp:taxon-name-part></tp:taxon-name></italic> Lavesque, Hutchings, Daffe, Nygren &amp; Londoño-Mesa, 2019</bold>
                      </td></tr><tr><td rowspan="1" colspan="1">15</td><td rowspan="1" colspan="1">Branchial ciliary tufts present</td><td rowspan="1" colspan="1">
                        <bold><italic><tp:taxon-name><tp:taxon-name-part taxon-name-part-type="genus" reg="Terebellides">T.</tp:taxon-name-part><tp:taxon-name-part taxon-name-part-type="species" reg="gentili">gentili</tp:taxon-name-part></tp:taxon-name></italic> Lavesque, Hutchings, Daffe, Nygren &amp; Londoño-Mesa, 2019</bold>
                      </td></tr><tr><td rowspan="1" colspan="1">–</td><td rowspan="1" colspan="1">Branchial ciliary tufts absent</td><td rowspan="1" colspan="1">
                        <bold>16</bold>
                      </td></tr><tr><td rowspan="1" colspan="1">16</td><td rowspan="1" colspan="1">Most branchial lamellae with marginal papillae; mouth with upper lip elongated</td><td rowspan="1" colspan="1">
                        <bold><italic><tp:taxon-name><tp:taxon-name-part taxon-name-part-type="genus" reg="Terebellides">T.</tp:taxon-name-part><tp:taxon-name-part taxon-name-part-type="species" reg="resomari">resomari</tp:taxon-name-part></tp:taxon-name></italic> Lavesque, Hutchings, Daffe, Nygren &amp; Londoño-Mesa, 2019</bold>
                      </td></tr><tr><td rowspan="1" colspan="1">–</td><td rowspan="1" colspan="1">Only anterior branchial lamellae with marginal papillae; upper lip not elongated</td><td rowspan="1" colspan="1">
                        <bold>17</bold>
                      </td></tr><tr><td rowspan="1" colspan="1">17</td><td rowspan="1" colspan="1">Thoracic uncini with capitium composed of 2–3 large teeth and subsequent ones much smaller</td><td rowspan="1" colspan="1">
                        <bold><italic><tp:taxon-name><tp:taxon-name-part taxon-name-part-type="genus" reg="Terebellides">T.</tp:taxon-name-part><tp:taxon-name-part taxon-name-part-type="species" reg="ronningae">ronningae</tp:taxon-name-part></tp:taxon-name></italic> Parapar, Capa, Nygren &amp; Moreira, 2020</bold>
                      </td></tr><tr><td rowspan="1" colspan="1">–</td><td rowspan="1" colspan="1">Thoracic uncini with capitium composed of 4 or 5 mid-sized teeth and following slightly smaller ones</td><td rowspan="1" colspan="1">
                        <bold>18</bold>
                      </td></tr><tr><td rowspan="1" colspan="1">18</td><td rowspan="1" colspan="1">Deep-water species; usually at depths below 200 m</td><td rowspan="1" colspan="1">
                        <bold><italic><tp:taxon-name><tp:taxon-name-part taxon-name-part-type="genus" reg="Terebellides">T.</tp:taxon-name-part><tp:taxon-name-part taxon-name-part-type="species" reg="norvegica">norvegica</tp:taxon-name-part></tp:taxon-name></italic> Parapar, Capa, Nygren &amp; Moreira, 2020</bold>
                      </td></tr><tr><td rowspan="1" colspan="1">–</td><td rowspan="1" colspan="1">Shallow-water species; mostly at depths above 100 m</td><td rowspan="1" colspan="1">
                        <bold><italic><tp:taxon-name><tp:taxon-name-part taxon-name-part-type="genus" reg="Terebellides">T.</tp:taxon-name-part><tp:taxon-name-part taxon-name-part-type="species" reg="europaea">europaea</tp:taxon-name-part></tp:taxon-name></italic> Lavesque, Hutchings, Daffe, Nygren &amp; Londoño-Mesa, 2019 and <italic><tp:taxon-name><tp:taxon-name-part taxon-name-part-type="genus" reg="Terebellides">T.</tp:taxon-name-part><tp:taxon-name-part taxon-name-part-type="species" reg="scotica">scotica</tp:taxon-name-part></tp:taxon-name></italic> Parapar, Capa, Nygren &amp; Moreira, 2020</bold>
                      </td></tr></tbody></table></table-wrap></sec></tp:treatment-sec><tp:treatment-sec><!--Section generated to contain objects referenced in tp:taxon-treatment.--><fig id="F2" position="float" orientation="portrait"><object-id xmlns:xlink="http://www.w3.org/1999/xlink" content-type="doi" xlink:type="simple">10.3897/zookeys.1132.91244.figure2</object-id><object-id xmlns:xlink="http://www.w3.org/1999/xlink" content-type="arpha" xlink:type="simple">6BD88B34-E3A2-5FA1-928F-93BABAE5F971</object-id><label>Figure 2.</label><caption><p><abbrev xmlns:xlink="http://www.w3.org/1999/xlink" xlink:title="stereomicroscope" id="ABBRID0E55AE" xlink:type="simple">STM</abbrev> photographs of live specimens of several <italic><tp:taxon-name><tp:taxon-name-part taxon-name-part-type="genus" reg="Terebellides">Terebellides</tp:taxon-name-part></tp:taxon-name></italic> species (non-type specimens) <bold>A, B</bold><italic><tp:taxon-name><tp:taxon-name-part taxon-name-part-type="genus" reg="Terebellides">Terebellides</tp:taxon-name-part><tp:taxon-name-part taxon-name-part-type="species" reg="shetlandica">shetlandica</tp:taxon-name-part></tp:taxon-name></italic> Parapar, Moreira &amp; O’Reilly, 2016 (species 1; <bold>A</bold> ZMBN116171 <bold>B</bold> ZMBN116181) <bold>C</bold><italic><tp:taxon-name><tp:taxon-name-part taxon-name-part-type="genus" reg="Terebellides">Terebellides</tp:taxon-name-part><tp:taxon-name-part taxon-name-part-type="species" reg="lavesquei">lavesquei</tp:taxon-name-part></tp:taxon-name></italic> sp. nov. (species 5; GNM15112) <bold>D, E</bold><italic><tp:taxon-name><tp:taxon-name-part taxon-name-part-type="genus" reg="Terebellides">Terebellides</tp:taxon-name-part><tp:taxon-name-part taxon-name-part-type="species" reg="williamsae">williamsae</tp:taxon-name-part></tp:taxon-name></italic> Jirkov, 1989 (species 2; <bold>D</bold> GNM15108 <bold>E</bold> GNM15109) <bold>F</bold><italic><tp:taxon-name><tp:taxon-name-part taxon-name-part-type="genus" reg="Terebellides">Terebellides</tp:taxon-name-part><tp:taxon-name-part taxon-name-part-type="species" reg="gracilis">gracilis</tp:taxon-name-part></tp:taxon-name></italic> Malm, 1874 (species 3; GNM15111). Abbreviations: <abbrev xmlns:xlink="http://www.w3.org/1999/xlink" xlink:title="branchial dorsal lobes" id="ABBRID0EGBAG" xlink:type="simple">bdl</abbrev> – branchial dorsal lobe; <abbrev xmlns:xlink="http://www.w3.org/1999/xlink" xlink:title="branchial filament" id="ABBRID0EKBAG" xlink:type="simple">bf</abbrev> – branchial filament; <abbrev xmlns:xlink="http://www.w3.org/1999/xlink" xlink:title="branchial ventral lobes" id="ABBRID0EOBAG" xlink:type="simple">bvl</abbrev> – branchial ventral lobe; <abbrev xmlns:xlink="http://www.w3.org/1999/xlink" xlink:title="oocytes" id="ABBRID0ESBAG" xlink:type="simple">ooc</abbrev> – oocytes; <abbrev xmlns:xlink="http://www.w3.org/1999/xlink" xlink:title="white thoracic chaetiger" id="ABBRID0EWBAG" xlink:type="simple">wTC</abbrev> – white thoracic chaetiger.</p></caption><graphic xmlns:xlink="http://www.w3.org/1999/xlink" xlink:href="zookeys-1132-085_article-91244__-g002.jpg" position="float" orientation="portrait" xlink:type="simple" id="oo_775018.jpg"><uri content-type="original_file" xlink:type="simple">https://binary.pensoft.net/fig/775018</uri></graphic></fig><fig id="F3" position="float" orientation="portrait"><object-id xmlns:xlink="http://www.w3.org/1999/xlink" content-type="doi" xlink:type="simple">10.3897/zookeys.1132.91244.figure3</object-id><object-id xmlns:xlink="http://www.w3.org/1999/xlink" content-type="arpha" xlink:type="simple">FECDEF4B-657E-552A-BBBE-2A527BB9A772</object-id><label>Figure 3.</label><caption><p><abbrev xmlns:xlink="http://www.w3.org/1999/xlink" xlink:title="stereomicroscope" id="ABBRID0EHCAG" xlink:type="simple">STM</abbrev> photographs of several <italic><tp:taxon-name><tp:taxon-name-part taxon-name-part-type="genus" reg="Terebellides">Terebellides</tp:taxon-name-part></tp:taxon-name></italic> species (<bold>A, C–F</bold> non-type specimens) <bold>A</bold><italic><tp:taxon-name><tp:taxon-name-part taxon-name-part-type="genus" reg="Terebellides">Terebellides</tp:taxon-name-part><tp:taxon-name-part taxon-name-part-type="species" reg="shetlandica">shetlandica</tp:taxon-name-part></tp:taxon-name></italic> Parapar, Moreira &amp; O’Reilly, 2016 (species 1; ZMBN116186) <bold>B</bold><italic><tp:taxon-name><tp:taxon-name-part taxon-name-part-type="genus" reg="Terebellides">Terebellides</tp:taxon-name-part><tp:taxon-name-part taxon-name-part-type="species" reg="lavesquei">lavesquei</tp:taxon-name-part></tp:taxon-name></italic> sp. nov. (species 5; holotype, ZMBN116322) <bold>C</bold><italic><tp:taxon-name><tp:taxon-name-part taxon-name-part-type="genus" reg="Terebellides">Terebellides</tp:taxon-name-part><tp:taxon-name-part taxon-name-part-type="species" reg="atlantis">atlantis</tp:taxon-name-part></tp:taxon-name></italic> Williams, 1984 (species 16; ZMBN116472) <bold>D</bold><italic><tp:taxon-name><tp:taxon-name-part taxon-name-part-type="genus" reg="Terebellides">Terebellides</tp:taxon-name-part><tp:taxon-name-part taxon-name-part-type="species" reg="irinae">irinae</tp:taxon-name-part></tp:taxon-name></italic> Gagaev, 2009 (species 24; ZMBN116498) <bold>E</bold><italic><tp:taxon-name><tp:taxon-name-part taxon-name-part-type="genus" reg="Terebellides">Terebellides</tp:taxon-name-part><tp:taxon-name-part taxon-name-part-type="species" reg="williamsae">williamsae</tp:taxon-name-part></tp:taxon-name></italic> Jirkov, 1989 (species 2; ZMBN116269) <bold>F</bold><italic><tp:taxon-name><tp:taxon-name-part taxon-name-part-type="genus" reg="Terebellides">Terebellides</tp:taxon-name-part><tp:taxon-name-part taxon-name-part-type="species" reg="gracilis">gracilis</tp:taxon-name-part></tp:taxon-name></italic> Malm, 1874 (species 3; ZMBN116283). Abbreviations: <abbrev xmlns:xlink="http://www.w3.org/1999/xlink" xlink:title="branchial dorsal lobes" id="ABBRID0ECFAG" xlink:type="simple">bdl</abbrev> – branchial dorsal lobe; <abbrev xmlns:xlink="http://www.w3.org/1999/xlink" xlink:title="branchial filament" id="ABBRID0EGFAG" xlink:type="simple">bf</abbrev> – branchial filament; <abbrev xmlns:xlink="http://www.w3.org/1999/xlink" xlink:title="branchial ventral lobes" id="ABBRID0EKFAG" xlink:type="simple">bvl</abbrev> – branchial ventral lobe; <abbrev xmlns:xlink="http://www.w3.org/1999/xlink" xlink:title="oocytes" id="ABBRID0EOFAG" xlink:type="simple">ooc</abbrev> – oocytes; <abbrev xmlns:xlink="http://www.w3.org/1999/xlink" xlink:title="white thoracic chaetiger" id="ABBRID0ESFAG" xlink:type="simple">wTC</abbrev> – white thoracic chaetiger.</p></caption><graphic xmlns:xlink="http://www.w3.org/1999/xlink" xlink:href="zookeys-1132-085_article-91244__-g003.jpg" position="float" orientation="portrait" xlink:type="simple" id="oo_775019.jpg"><uri content-type="original_file" xlink:type="simple">https://binary.pensoft.net/fig/775019</uri></graphic></fig><fig id="F4" position="float" orientation="portrait"><object-id xmlns:xlink="http://www.w3.org/1999/xlink" content-type="doi" xlink:type="simple">10.3897/zookeys.1132.91244.figure4</object-id><object-id xmlns:xlink="http://www.w3.org/1999/xlink" content-type="arpha" xlink:type="simple">13197E1C-956C-5048-A2D6-F6B5D192C915</object-id><label>Figure 4.</label><caption><p>Line drawings of several <italic><tp:taxon-name><tp:taxon-name-part taxon-name-part-type="genus" reg="Terebellides">Terebellides</tp:taxon-name-part></tp:taxon-name></italic> species (<bold>A, C, D</bold> non-type specimens) <bold>A</bold><italic><tp:taxon-name><tp:taxon-name-part taxon-name-part-type="genus" reg="Terebellides">Terebellides</tp:taxon-name-part><tp:taxon-name-part taxon-name-part-type="species" reg="shetlandica">shetlandica</tp:taxon-name-part></tp:taxon-name></italic> Parapar, Moreira &amp; O’Reilly, 2016 (species 1; ZMBN116186), anterior end, right lateral view <bold>B</bold><italic><tp:taxon-name><tp:taxon-name-part taxon-name-part-type="genus" reg="Terebellides">Terebellides</tp:taxon-name-part><tp:taxon-name-part taxon-name-part-type="species" reg="lavesquei">lavesquei</tp:taxon-name-part></tp:taxon-name></italic> sp. nov. (holotype; ZMBN116322), anterior end, left lateral view <bold>C</bold><italic><tp:taxon-name><tp:taxon-name-part taxon-name-part-type="genus" reg="Terebellides">Terebellides</tp:taxon-name-part><tp:taxon-name-part taxon-name-part-type="species" reg="irinae">irinae</tp:taxon-name-part></tp:taxon-name></italic> Gagaev, 2009 (species 24; ZMBN116498), anterior end, ventral view <bold>D</bold><italic><tp:taxon-name><tp:taxon-name-part taxon-name-part-type="genus" reg="Terebellides">Terebellides</tp:taxon-name-part><tp:taxon-name-part taxon-name-part-type="species" reg="gracilis">gracilis</tp:taxon-name-part></tp:taxon-name></italic> Malm, 1874 (species 3; ZMBN116283), anterior end, right lateral view. Abbreviations: <abbrev xmlns:xlink="http://www.w3.org/1999/xlink" xlink:title="branchial dorsal lobes" id="ABBRID0EJNAG" xlink:type="simple">bdl</abbrev> – branchial dorsal lobe; <abbrev xmlns:xlink="http://www.w3.org/1999/xlink" xlink:title="branchial filament" id="ABBRID0ENNAG" xlink:type="simple">bf</abbrev> – branchial filament; <abbrev xmlns:xlink="http://www.w3.org/1999/xlink" xlink:title="branchial ventral lobes" id="ABBRID0ERNAG" xlink:type="simple">bvl</abbrev> – branchial ventral lobe; <abbrev xmlns:xlink="http://www.w3.org/1999/xlink" xlink:title="tentacular membrane" id="ABBRID0EVNAG" xlink:type="simple">tm</abbrev> – tentacular membrane.</p></caption><graphic xmlns:xlink="http://www.w3.org/1999/xlink" xlink:href="zookeys-1132-085_article-91244__-g004.jpg" position="float" orientation="portrait" xlink:type="simple" id="oo_775020.jpg"><uri content-type="original_file" xlink:type="simple">https://binary.pensoft.net/fig/775020</uri></graphic></fig><fig id="F9" position="float" orientation="portrait"><object-id xmlns:xlink="http://www.w3.org/1999/xlink" content-type="doi" xlink:type="simple">10.3897/zookeys.1132.91244.figure9</object-id><object-id xmlns:xlink="http://www.w3.org/1999/xlink" content-type="arpha" xlink:type="simple">D1BAC1BD-B899-5C3F-ADCF-5641F4DAD69E</object-id><label>Figure 9.</label><caption><p>Relationship between number of abdominal chaetigers and body length (complete specimens considered except for <italic><tp:taxon-name><tp:taxon-name-part taxon-name-part-type="genus" reg="Terebellides">T.</tp:taxon-name-part><tp:taxon-name-part taxon-name-part-type="species" reg="irinae">irinae</tp:taxon-name-part></tp:taxon-name></italic>).</p></caption><graphic xmlns:xlink="http://www.w3.org/1999/xlink" xlink:href="zookeys-1132-085_article-91244__-g009.jpg" position="float" orientation="portrait" xlink:type="simple" id="oo_775025.jpg"><uri content-type="original_file" xlink:type="simple">https://binary.pensoft.net/fig/775025</uri></graphic></fig><fig id="F10" position="float" orientation="portrait"><object-id xmlns:xlink="http://www.w3.org/1999/xlink" content-type="doi" xlink:type="simple">10.3897/zookeys.1132.91244.figure10</object-id><object-id xmlns:xlink="http://www.w3.org/1999/xlink" content-type="arpha" xlink:type="simple">97CAF11E-C151-5544-92E0-B1BC3044A3AD</object-id><label>Figure 10.</label><caption><p>Geographic distribution of species of <italic><tp:taxon-name><tp:taxon-name-part taxon-name-part-type="genus" reg="Terebellides">Terebellides</tp:taxon-name-part></tp:taxon-name></italic> in Northeast Atlantic Ocean <bold>A</bold><italic><tp:taxon-name><tp:taxon-name-part taxon-name-part-type="genus" reg="Terebellides">Terebellides</tp:taxon-name-part><tp:taxon-name-part taxon-name-part-type="species" reg="shetlandica">shetlandica</tp:taxon-name-part></tp:taxon-name></italic> Parapar, Moreira &amp; O’Reilly, 2016 <bold>B</bold><italic><tp:taxon-name><tp:taxon-name-part taxon-name-part-type="genus" reg="Terebellides">Terebellides</tp:taxon-name-part><tp:taxon-name-part taxon-name-part-type="species" reg="lavesquei">lavesquei</tp:taxon-name-part></tp:taxon-name></italic> sp. nov. <bold>C</bold><italic><tp:taxon-name><tp:taxon-name-part taxon-name-part-type="genus" reg="Terebellides">Terebellides</tp:taxon-name-part><tp:taxon-name-part taxon-name-part-type="species" reg="atlantis">atlantis</tp:taxon-name-part></tp:taxon-name></italic> Williams, 1984 <bold>D</bold><italic><tp:taxon-name><tp:taxon-name-part taxon-name-part-type="genus" reg="Terebellides">Terebellides</tp:taxon-name-part><tp:taxon-name-part taxon-name-part-type="species" reg="irinae">irinae</tp:taxon-name-part></tp:taxon-name></italic> Gagaev, 2009 <bold>E</bold><italic><tp:taxon-name><tp:taxon-name-part taxon-name-part-type="genus" reg="Terebellides">Terebellides</tp:taxon-name-part><tp:taxon-name-part taxon-name-part-type="species" reg="williamsae">williamsae</tp:taxon-name-part></tp:taxon-name></italic> Jirkov, 1989 <bold>F</bold><italic><tp:taxon-name><tp:taxon-name-part taxon-name-part-type="genus" reg="Terebellides">Terebellides</tp:taxon-name-part><tp:taxon-name-part taxon-name-part-type="species" reg="gracilis">gracilis</tp:taxon-name-part></tp:taxon-name></italic> Malm, 1874. Pink star denotes the type locality of each taxon.</p></caption><graphic xmlns:xlink="http://www.w3.org/1999/xlink" xlink:href="zookeys-1132-085_article-91244__-g010.jpg" position="float" orientation="portrait" xlink:type="simple" id="oo_775026.jpg"><uri content-type="original_file" xlink:type="simple">https://binary.pensoft.net/fig/775026</uri></graphic></fig><fig id="F11" position="float" orientation="portrait"><object-id xmlns:xlink="http://www.w3.org/1999/xlink" content-type="doi" xlink:type="simple">10.3897/zookeys.1132.91244.figure11</object-id><object-id xmlns:xlink="http://www.w3.org/1999/xlink" content-type="arpha" xlink:type="simple">27D06853-A14C-5702-AA5D-D6D780019ED6</object-id><label>Figure 11.</label><caption><p>Bathymetric distribution of <italic><tp:taxon-name><tp:taxon-name-part taxon-name-part-type="genus" reg="Terebellides">Terebellides</tp:taxon-name-part></tp:taxon-name></italic> species studied in this work.</p></caption><graphic xmlns:xlink="http://www.w3.org/1999/xlink" xlink:href="zookeys-1132-085_article-91244__-g011.jpg" position="float" orientation="portrait" xlink:type="simple" id="oo_775027.jpg"><uri content-type="original_file" xlink:type="simple">https://binary.pensoft.net/fig/775027</uri></graphic></fig><fig id="F12" position="float" orientation="portrait"><object-id xmlns:xlink="http://www.w3.org/1999/xlink" content-type="doi" xlink:type="simple">10.3897/zookeys.1132.91244.figure12</object-id><object-id xmlns:xlink="http://www.w3.org/1999/xlink" content-type="arpha" xlink:type="simple">E7BD1337-4B18-54F0-A10D-48D0E93E54C4</object-id><label>Figure 12.</label><caption><p>Body <abbrev xmlns:xlink="http://www.w3.org/1999/xlink" xlink:title="Methyl Green" id="ABBRID0EFRBG" xlink:type="simple">MG</abbrev> staining patterns in ventral view of <italic><tp:taxon-name><tp:taxon-name-part taxon-name-part-type="genus" reg="Terebellides">Terebellides</tp:taxon-name-part></tp:taxon-name></italic> species. <italic><tp:taxon-name><tp:taxon-name-part taxon-name-part-type="genus" reg="Terebellides">Terebellides</tp:taxon-name-part><tp:taxon-name-part taxon-name-part-type="species" reg="shetlandica">shetlandica</tp:taxon-name-part></tp:taxon-name></italic> Parapar, Moreira &amp; O’Reilly, 2016, <italic><tp:taxon-name><tp:taxon-name-part taxon-name-part-type="genus" reg="Terebellides">Terebellides</tp:taxon-name-part><tp:taxon-name-part taxon-name-part-type="species" reg="lavesquei">lavesquei</tp:taxon-name-part></tp:taxon-name></italic> sp. nov., <italic><tp:taxon-name><tp:taxon-name-part taxon-name-part-type="genus" reg="Terebellides">Terebellides</tp:taxon-name-part><tp:taxon-name-part taxon-name-part-type="species" reg="atlantis">atlantis</tp:taxon-name-part></tp:taxon-name></italic> Williams, 1984, <italic><tp:taxon-name><tp:taxon-name-part taxon-name-part-type="genus" reg="Terebellides">Terebellides</tp:taxon-name-part><tp:taxon-name-part taxon-name-part-type="species" reg="irinae">irinae</tp:taxon-name-part></tp:taxon-name></italic> Gagaev, 2009, <italic><tp:taxon-name><tp:taxon-name-part taxon-name-part-type="genus" reg="Terebellides">Terebellides</tp:taxon-name-part><tp:taxon-name-part taxon-name-part-type="species" reg="williamsae">williamsae</tp:taxon-name-part></tp:taxon-name></italic> Jirkov, 1989 and <italic><tp:taxon-name><tp:taxon-name-part taxon-name-part-type="genus" reg="Terebellides">Terebellides</tp:taxon-name-part><tp:taxon-name-part taxon-name-part-type="species" reg="gracilis">gracilis</tp:taxon-name-part></tp:taxon-name></italic> Malm, 1874. Segments indicated in Arabic numbers.</p></caption><graphic xmlns:xlink="http://www.w3.org/1999/xlink" xlink:href="zookeys-1132-085_article-91244__-g012.jpg" position="float" orientation="portrait" xlink:type="simple" id="oo_775028.jpg"><uri content-type="original_file" xlink:type="simple">https://binary.pensoft.net/fig/775028</uri></graphic></fig><fig id="F16" position="float" orientation="portrait"><object-id xmlns:xlink="http://www.w3.org/1999/xlink" content-type="doi" xlink:type="simple">10.3897/zookeys.1132.91244.figure16</object-id><object-id xmlns:xlink="http://www.w3.org/1999/xlink" content-type="arpha" xlink:type="simple">628CE814-4301-5E9C-B93D-DAD4D7F49236</object-id><label>Figure 16.</label><caption><p><italic><tp:taxon-name><tp:taxon-name-part taxon-name-part-type="genus" reg="Terebellides">Terebellides</tp:taxon-name-part><tp:taxon-name-part taxon-name-part-type="species" reg="gracilis">gracilis</tp:taxon-name-part></tp:taxon-name></italic> Malm, 1874 (species 3; non-type specimens, GNM15110 and ZMBN116313), <abbrev xmlns:xlink="http://www.w3.org/1999/xlink" xlink:title="Scanning Electron Microscopy" id="ABBRID0EZCCI" xlink:type="simple">SEM</abbrev> micrographs <bold>A</bold> branchiae, dorsal view <bold>B</bold> branchial lamellae, detail <bold>C</bold> ciliary tufts, detail <bold>D</bold> anterior end, right lateral view <bold>E</bold> branchiae, lateral view. Abbreviations: <abbrev xmlns:xlink="http://www.w3.org/1999/xlink" xlink:title="anterior branchial lobe" id="ABBRID0EHDCI" xlink:type="simple">abl</abbrev> – anterior branchial lobe; <abbrev xmlns:xlink="http://www.w3.org/1999/xlink" xlink:title="branchial dorsal lobes" id="ABBRID0ELDCI" xlink:type="simple">bdl</abbrev> – branchial dorsal lobe; <abbrev xmlns:xlink="http://www.w3.org/1999/xlink" xlink:title="branchial dorsal lobe terminal papilla" id="ABBRID0EPDCI" xlink:type="simple">bdltp</abbrev> – branchial dorsal lobe terminal papilla; <abbrev xmlns:xlink="http://www.w3.org/1999/xlink" xlink:title="branchial filament" id="ABBRID0ETDCI" xlink:type="simple">bf</abbrev> – filament; <abbrev xmlns:xlink="http://www.w3.org/1999/xlink" xlink:title="branchial ventral lobes" id="ABBRID0EXDCI" xlink:type="simple">bvl</abbrev> – branchial ventral lobe; <abbrev xmlns:xlink="http://www.w3.org/1999/xlink" xlink:title="ciliary row" id="ABBRID0E2DCI" xlink:type="simple">cr</abbrev> – ciliary row; <abbrev xmlns:xlink="http://www.w3.org/1999/xlink" xlink:title="ciliary tuft" id="ABBRID0E6DCI" xlink:type="simple">ct</abbrev> – ciliary tuft; <abbrev xmlns:xlink="http://www.w3.org/1999/xlink" xlink:title="thoracic lateral lappets" id="ABBRID0EDECI" xlink:type="simple">tll</abbrev> – thoracic lateral lobes; <abbrev xmlns:xlink="http://www.w3.org/1999/xlink" xlink:title="tentacular membrane" id="ABBRID0EHECI" xlink:type="simple">tm</abbrev> – tentacular membrane.</p></caption><graphic xmlns:xlink="http://www.w3.org/1999/xlink" xlink:href="zookeys-1132-085_article-91244__-g016.jpg" position="float" orientation="portrait" xlink:type="simple" id="oo_775032.jpg"><uri content-type="original_file" xlink:type="simple">https://binary.pensoft.net/fig/775032</uri></graphic></fig><fig id="F17" position="float" orientation="portrait"><object-id xmlns:xlink="http://www.w3.org/1999/xlink" content-type="doi" xlink:type="simple">10.3897/zookeys.1132.91244.figure17</object-id><object-id xmlns:xlink="http://www.w3.org/1999/xlink" content-type="arpha" xlink:type="simple">64DE073F-9F2B-55B6-8072-7ED5F7EACC88</object-id><label>Figure 17.</label><caption><p><italic><tp:taxon-name><tp:taxon-name-part taxon-name-part-type="genus" reg="Terebellides">Terebellides</tp:taxon-name-part><tp:taxon-name-part taxon-name-part-type="species" reg="gracilis">gracilis</tp:taxon-name-part></tp:taxon-name></italic> Malm, 1874 (species 3; non-type specimen, ZMBN116282), <abbrev xmlns:xlink="http://www.w3.org/1999/xlink" xlink:title="Scanning Electron Microscopy" id="ABBRID0EDFCI" xlink:type="simple">SEM</abbrev> micrographs <bold>A</bold> anterior end, left lateral view <bold>B</bold> ciliary tufts and ciliary row, detail <bold>C</bold> dorsal projection of notopodium <bold>D</bold> pores of dorsal projection of notopodium, detail. Abbreviations: <abbrev xmlns:xlink="http://www.w3.org/1999/xlink" xlink:title="anterior branchial lobe" id="ABBRID0EPFCI" xlink:type="simple">abl</abbrev> – anterior branchial lobe; <abbrev xmlns:xlink="http://www.w3.org/1999/xlink" xlink:title="branchial dorsal lobes" id="ABBRID0ETFCI" xlink:type="simple">bdl</abbrev> – branchial dorsal lobe; <abbrev xmlns:xlink="http://www.w3.org/1999/xlink" xlink:title="branchial ventral lobes" id="ABBRID0EXFCI" xlink:type="simple">bvl</abbrev> – branchial ventral lobe; <abbrev xmlns:xlink="http://www.w3.org/1999/xlink" xlink:title="ciliary row" id="ABBRID0E2FCI" xlink:type="simple">cr</abbrev> – ciliary row; <abbrev xmlns:xlink="http://www.w3.org/1999/xlink" xlink:title="ciliary tuft" id="ABBRID0E6FCI" xlink:type="simple">ct</abbrev> – ciliary tuft; <abbrev xmlns:xlink="http://www.w3.org/1999/xlink" xlink:title="dorsal projection of notopodium" id="ABBRID0EDGCI" xlink:type="simple">dpn</abbrev> – dorsal projection of notopodium; <abbrev xmlns:xlink="http://www.w3.org/1999/xlink" xlink:title="thoracic dorsal papilla" id="ABBRID0EHGCI" xlink:type="simple">tdp</abbrev> – thoracic dorsal papilla.</p></caption><graphic xmlns:xlink="http://www.w3.org/1999/xlink" xlink:href="zookeys-1132-085_article-91244__-g017.jpg" position="float" orientation="portrait" xlink:type="simple" id="oo_775033.jpg"><uri content-type="original_file" xlink:type="simple">https://binary.pensoft.net/fig/775033</uri></graphic></fig><fig id="F18" position="float" orientation="portrait"><object-id xmlns:xlink="http://www.w3.org/1999/xlink" content-type="doi" xlink:type="simple">10.3897/zookeys.1132.91244.figure18</object-id><object-id xmlns:xlink="http://www.w3.org/1999/xlink" content-type="arpha" xlink:type="simple">EAFF18D3-8B3B-5EA7-A87F-6845D1DD6101</object-id><label>Figure 18.</label><caption><p><italic><tp:taxon-name><tp:taxon-name-part taxon-name-part-type="genus" reg="Terebellides">Terebellides</tp:taxon-name-part><tp:taxon-name-part taxon-name-part-type="species" reg="gracilis">gracilis</tp:taxon-name-part></tp:taxon-name></italic> Malm, 1874 (species 3; non-type specimens, ZMBN116282 and ZMBN116313), <abbrev xmlns:xlink="http://www.w3.org/1999/xlink" xlink:title="Scanning Electron Microscopy" id="ABBRID0EDHCI" xlink:type="simple">SEM</abbrev> micrographs <bold>A</bold><abbrev xmlns:xlink="http://www.w3.org/1999/xlink" xlink:title="thoracic chaetiger" id="ABBRID0EJHCI" xlink:type="simple">TC</abbrev> 6 (TU1), geniculate chaetae <bold>B</bold> capitium of geniculate chaeta, detail <bold>C</bold> thoracic uncini <bold>D</bold> thoracic uncinus <bold>E</bold> abdominal neuropodium <bold>F</bold> abdominal uncini. Abbreviations: <abbrev xmlns:xlink="http://www.w3.org/1999/xlink" xlink:title="capitium" id="ABBRID0EXHCI" xlink:type="simple">cap</abbrev> – capitium; <abbrev xmlns:xlink="http://www.w3.org/1999/xlink" xlink:title="thoracic chaetiger" id="ABBRID0E2HCI" xlink:type="simple">TC</abbrev> – thoracic chaetiger; <abbrev xmlns:xlink="http://www.w3.org/1999/xlink" xlink:title="thoracic unciniger" id="ABBRID0E6HCI" xlink:type="simple">TU</abbrev> – thoracic unciniger.</p></caption><graphic xmlns:xlink="http://www.w3.org/1999/xlink" xlink:href="zookeys-1132-085_article-91244__-g018.jpg" position="float" orientation="portrait" xlink:type="simple" id="oo_775034.jpg"><uri content-type="original_file" xlink:type="simple">https://binary.pensoft.net/fig/775034</uri></graphic></fig><table-wrap id="T1" position="float" orientation="portrait"><label>Table 1.</label><caption><p>Comparison of discriminating taxonomic characters of the species studied in this work. Cells in italics show discriminatory characters of each subgroup. <sup>(1)</sup> sensu <xref ref-type="bibr" rid="B30">Parapar et al. (2016a)</xref>; <sup>(2)</sup> sensu <xref ref-type="bibr" rid="B34">Parapar et al. (2020b)</xref>; <sup>(3)</sup> sensu <xref ref-type="bibr" rid="B33">Parapar et al. (2020a)</xref>; <sup>(4)</sup> dominant trend in bold; <sup>(5)</sup> Skagerrak.</p></caption><table id="TID0EAECI" rules="all"><tbody><tr><th rowspan="1" colspan="2">Groups</th><th rowspan="1" colspan="3">B</th><th rowspan="1" colspan="1">C</th><th rowspan="1" colspan="2">D</th></tr><tr><th rowspan="1" colspan="2">Putative species sensu <xref ref-type="bibr" rid="B26">Nygren et al. (2018)</xref></th><th rowspan="1" colspan="1">1</th><th rowspan="1" colspan="1">5</th><th rowspan="1" colspan="1">16</th><th rowspan="1" colspan="1">24</th><th rowspan="1" colspan="1">2</th><th rowspan="1" colspan="1">3</th></tr><tr><th rowspan="1" colspan="2">Species (as reported/described herein)</th><th rowspan="1" colspan="1"><italic><tp:taxon-name><tp:taxon-name-part taxon-name-part-type="genus" reg="Terebellides">T.</tp:taxon-name-part><tp:taxon-name-part taxon-name-part-type="species" reg="shetlandica">shetlandica</tp:taxon-name-part></tp:taxon-name></italic> Parapar, Moreira &amp; O’Reilly, 2016</th><th rowspan="1" colspan="1"><italic><tp:taxon-name><tp:taxon-name-part taxon-name-part-type="genus" reg="Terebellides">T.</tp:taxon-name-part><tp:taxon-name-part taxon-name-part-type="species" reg="lavesquei">lavesquei</tp:taxon-name-part></tp:taxon-name></italic> sp. nov.</th><th rowspan="1" colspan="1"><italic><tp:taxon-name><tp:taxon-name-part taxon-name-part-type="genus" reg="Terebellides">T.</tp:taxon-name-part><tp:taxon-name-part taxon-name-part-type="species" reg="atlantis">atlantis</tp:taxon-name-part></tp:taxon-name></italic> Williams, 1984</th><th rowspan="1" colspan="1"><italic><tp:taxon-name><tp:taxon-name-part taxon-name-part-type="genus" reg="Terebellides">T.</tp:taxon-name-part><tp:taxon-name-part taxon-name-part-type="species" reg="irinae">irinae</tp:taxon-name-part></tp:taxon-name></italic> Gagaev, 2009</th><th rowspan="1" colspan="1"><italic><tp:taxon-name><tp:taxon-name-part taxon-name-part-type="genus" reg="Terebellides">T.</tp:taxon-name-part><tp:taxon-name-part taxon-name-part-type="species" reg="williamsae">williamsae</tp:taxon-name-part></tp:taxon-name></italic> Jirkov, 1989</th><th rowspan="1" colspan="1"><italic><tp:taxon-name><tp:taxon-name-part taxon-name-part-type="genus" reg="Terebellides">T.</tp:taxon-name-part><tp:taxon-name-part taxon-name-part-type="species" reg="gracilis">gracilis</tp:taxon-name-part></tp:taxon-name></italic> Malm, 1874</th></tr><tr><td rowspan="2" colspan="1">
                Branchiae
              </td><td rowspan="1" colspan="1">type <sup>(1)</sup></td><td rowspan="1" colspan="1">3</td><td rowspan="1" colspan="1">2</td><td rowspan="1" colspan="1">3</td><td rowspan="1" colspan="1">4</td><td rowspan="1" colspan="1">2</td><td rowspan="1" colspan="1">2</td></tr><tr><td rowspan="1" colspan="1">papillae on lamellae edge</td><td rowspan="1" colspan="1">no</td><td rowspan="1" colspan="1">no</td><td rowspan="1" colspan="1">no</td><td rowspan="1" colspan="1">no</td><td rowspan="1" colspan="1">no</td><td rowspan="1" colspan="1">no</td></tr><tr><td rowspan="3" colspan="1">Thorax</td><td rowspan="1" colspan="1">ciliated papilla dorsal to notopodium</td><td rowspan="1" colspan="1">no (?)</td><td rowspan="1" colspan="1">no (?)</td><td rowspan="1" colspan="1">no (?)</td><td rowspan="1" colspan="1">no (?)</td><td rowspan="1" colspan="1">
                <italic>yes</italic>
              </td><td rowspan="1" colspan="1">
                <italic>yes</italic>
              </td></tr><tr><td rowspan="1" colspan="1">chaetiger with geniculate chaetae</td><td rowspan="1" colspan="1"><abbrev xmlns:xlink="http://www.w3.org/1999/xlink" xlink:title="thoracic chaetiger" id="ABBRID0ESOAC" xlink:type="simple">TC</abbrev> 6</td><td rowspan="1" colspan="1"><abbrev xmlns:xlink="http://www.w3.org/1999/xlink" xlink:title="thoracic chaetiger" id="ABBRID0E1OAC" xlink:type="simple">TC</abbrev> 6</td><td rowspan="1" colspan="1"><abbrev xmlns:xlink="http://www.w3.org/1999/xlink" xlink:title="thoracic chaetiger" id="ABBRID0ECPAC" xlink:type="simple">TC</abbrev> 6</td><td rowspan="1" colspan="1"><abbrev xmlns:xlink="http://www.w3.org/1999/xlink" xlink:title="thoracic chaetiger" id="ABBRID0EKPAC" xlink:type="simple">TC</abbrev> 6</td><td rowspan="1" colspan="1"><abbrev xmlns:xlink="http://www.w3.org/1999/xlink" xlink:title="thoracic chaetiger" id="ABBRID0ESPAC" xlink:type="simple">TC</abbrev> 6</td><td rowspan="1" colspan="1"><abbrev xmlns:xlink="http://www.w3.org/1999/xlink" xlink:title="thoracic chaetiger" id="ABBRID0E1PAC" xlink:type="simple">TC</abbrev> 6</td></tr><tr><td rowspan="1" colspan="1">uncini type <sup>(2)</sup></td><td rowspan="1" colspan="1">
                <italic>4</italic>
              </td><td rowspan="1" colspan="1">
                <italic>3</italic>
              </td><td rowspan="1" colspan="1">
                <italic>3</italic>
              </td><td rowspan="1" colspan="1">
                <italic>3</italic>
              </td><td rowspan="1" colspan="1">
                <italic>1</italic>
              </td><td rowspan="1" colspan="1">
                <italic>1</italic>
              </td></tr><tr><td rowspan="1" colspan="1">Abdomen</td><td rowspan="1" colspan="1">uncini type <sup>(3)</sup></td><td rowspan="1" colspan="1">
                <italic>2</italic>
              </td><td rowspan="1" colspan="1">
                <italic>2</italic>
              </td><td rowspan="1" colspan="1">
                <italic>2</italic>
              </td><td rowspan="1" colspan="1">
                <italic>2</italic>
              </td><td rowspan="1" colspan="1">
                <italic>1A</italic>
              </td><td rowspan="1" colspan="1">
                <italic>1A</italic>
              </td></tr><tr><td rowspan="1" colspan="2">Bathymetry – Above (A) / Below (B) 200 m depth <sup>(4)</sup></td><td rowspan="1" colspan="1"><bold>A</bold>/B</td><td rowspan="1" colspan="1">A/B</td><td rowspan="1" colspan="1">B</td><td rowspan="1" colspan="1">B</td><td rowspan="1" colspan="1">B</td><td rowspan="1" colspan="1">B</td></tr><tr><td rowspan="1" colspan="2">Distribution – North (N) /South (S) of 60°N <sup>(4)</sup></td><td rowspan="1" colspan="1">N/<bold>S</bold><sup>(5)</sup></td><td rowspan="1" colspan="1"><bold>N</bold>/S</td><td rowspan="1" colspan="1">N</td><td rowspan="1" colspan="1">N</td><td rowspan="1" colspan="1"><bold>N</bold>/S<sup>(5)</sup></td><td rowspan="1" colspan="1">N/<bold>S</bold><sup>(5)</sup></td></tr></tbody></table></table-wrap><supplementary-material xmlns:xlink="http://www.w3.org/1999/xlink" id="S1" position="float" orientation="portrait" xlink:type="simple"><object-id content-type="doi" xlink:type="simple">10.3897/zookeys.1132.91244.suppl1</object-id><object-id content-type="arpha" xlink:type="simple">D9C311DC-1D30-5EDB-99B0-8538F3E0DAE3</object-id><label>Supplementary material 1</label><caption><p>Abiotic data and more information of the material used</p></caption><statement content-type="dataType"><label>Data type</label><p>Abiotic data</p></statement><statement content-type="notes"><label>Explanation note</label><p>The table shows the abiotic data and more information of the material used: Specimen voucher, Site, Geographic area, Locality, Latitude, Longitude, Depth, Collecting date, Habitat, Remarks and figures.</p></statement><media xlink:href="zookeys-1132-085_article-91244__-s001.docx" mimetype="application" mime-subtype="vnd.openxmlformats-officedocument.wordprocessingml.document" position="float" orientation="portrait" xlink:type="simple" id="oo_775035.docx"><uri content-type="original_file" xlink:type="simple">https://binary.pensoft.net/file/775035</uri></media><permissions><license xlink:type="simple"><license-p>This dataset is made available under the Open Database License (http://opendatacommons.org/licenses/odbl/1.0/). The Open Database License (ODbL) is a license agreement intended to allow users to freely share, modify, and use this Dataset while maintaining this same freedom for others, provided that the original source and author(s) are credited.</license-p></license></permissions><attrib specific-use="authors">María Barroso, Juan Moreira, María Capa, Arne Nygren, Julio Parapar</attrib></supplementary-material><supplementary-material xmlns:xlink="http://www.w3.org/1999/xlink" id="S2" position="float" orientation="portrait" xlink:type="simple"><object-id content-type="doi" xlink:type="simple">10.3897/zookeys.1132.91244.suppl2</object-id><object-id content-type="arpha" xlink:type="simple">D35A3815-28D8-5004-8DEF-A20FDD96512D</object-id><label>Supplementary material 2</label><caption><p>List of COI sequences considered in present study</p></caption><statement content-type="dataType"><label>Data type</label><p>Molecular data</p></statement><statement content-type="notes"><label>Explanation note</label><p>List of COI sequences considered in present study (Group B, C and D), museum vouchers and GenBank accession numbers.</p></statement><media xlink:href="zookeys-1132-085_article-91244__-s002.docx" mimetype="application" mime-subtype="vnd.openxmlformats-officedocument.wordprocessingml.document" position="float" orientation="portrait" xlink:type="simple" id="oo_775036.docx"><uri content-type="original_file" xlink:type="simple">https://binary.pensoft.net/file/775036</uri></media><permissions><license xlink:type="simple"><license-p>This dataset is made available under the Open Database License (http://opendatacommons.org/licenses/odbl/1.0/). The Open Database License (ODbL) is a license agreement intended to allow users to freely share, modify, and use this Dataset while maintaining this same freedom for others, provided that the original source and author(s) are credited.</license-p></license></permissions><attrib specific-use="authors">María Barroso, Juan Moreira, María Capa, Arne Nygren, Julio Parapar</attrib></supplementary-material></tp:treatment-sec><ref-list><ref id="B30"><mixed-citation xmlns:xlink="http://www.w3.org/1999/xlink" xlink:type="simple"><person-group><name name-style="western"><surname>Parapar</surname><given-names>J</given-names></name><name name-style="western"><surname>Moreira</surname><given-names>J</given-names></name><name name-style="western"><surname>O’Reilly</surname><given-names>M</given-names></name></person-group> (<year>2016a</year>) <article-title>A new species of <italic><tp:taxon-name><tp:taxon-name-part taxon-name-part-type="genus">Terebellides</tp:taxon-name-part></tp:taxon-name></italic> (<tp:taxon-name><tp:taxon-name-part taxon-name-part-type="class">Polychaeta</tp:taxon-name-part></tp:taxon-name>: <tp:taxon-name><tp:taxon-name-part taxon-name-part-type="family">Trichobranchidae</tp:taxon-name-part></tp:taxon-name>) from Scottish waters with an insight into branchial morphology.</article-title><source>Marine Biodiversity</source><volume>46</volume>(<issue>1</issue>): <fpage>211</fpage>–<lpage>225</lpage>. <ext-link xlink:href="10.1007/s12526-015-0353-5" ext-link-type="doi" xlink:type="simple">https://doi.org/10.1007/s12526-015-0353-5</ext-link></mixed-citation></ref><ref id="B34"><mixed-citation xmlns:xlink="http://www.w3.org/1999/xlink" xlink:type="simple"><person-group><name name-style="western"><surname>Parapar</surname><given-names>J</given-names></name><name name-style="western"><surname>Martin</surname><given-names>D</given-names></name><name name-style="western"><surname>Moreira</surname><given-names>J</given-names></name></person-group> (<year>2020b</year>) <article-title>On the diversity of <italic><tp:taxon-name><tp:taxon-name-part taxon-name-part-type="genus">Terebellides</tp:taxon-name-part></tp:taxon-name></italic> (<tp:taxon-name><tp:taxon-name-part taxon-name-part-type="phylum">Annelida</tp:taxon-name-part></tp:taxon-name>, <tp:taxon-name><tp:taxon-name-part taxon-name-part-type="family">Trichobranchidae</tp:taxon-name-part></tp:taxon-name>) in West Africa, seven new species and the redescription of <italic><tp:taxon-name><tp:taxon-name-part taxon-name-part-type="genus">T.</tp:taxon-name-part><tp:taxon-name-part taxon-name-part-type="species">africana</tp:taxon-name-part></tp:taxon-name></italic> Augener, 1918 stat. prom.</article-title><source>Zootaxa</source><volume>4771</volume>(<issue>1</issue>): <fpage>1</fpage>–<lpage>61</lpage>. <ext-link xlink:href="10.11646/zootaxa.4771.1.1" ext-link-type="doi" xlink:type="simple">https://doi.org/10.11646/zootaxa.4771.1.1</ext-link></mixed-citation></ref><ref id="B33"><mixed-citation xmlns:xlink="http://www.w3.org/1999/xlink" xlink:type="simple"><person-group><name name-style="western"><surname>Parapar</surname><given-names>J</given-names></name><name name-style="western"><surname>Capa</surname><given-names>M</given-names></name><name name-style="western"><surname>Nygren</surname><given-names>A</given-names></name><name name-style="western"><surname>Moreira</surname><given-names>J</given-names></name></person-group> (<year>2020a</year>) <article-title>To name but a few: Descriptions of five new species of <italic><tp:taxon-name><tp:taxon-name-part taxon-name-part-type="genus">Terebellides</tp:taxon-name-part></tp:taxon-name></italic> (<tp:taxon-name><tp:taxon-name-part taxon-name-part-type="phylum">Annelida</tp:taxon-name-part></tp:taxon-name>, <tp:taxon-name><tp:taxon-name-part taxon-name-part-type="family">Trichobranchidae</tp:taxon-name-part></tp:taxon-name>) from the North-East Atlantic.</article-title><source>ZooKeys</source><volume>992</volume>: <fpage>1</fpage>–<lpage>58</lpage>. <ext-link xlink:href="10.3897/zookeys.992.55977" ext-link-type="doi" xlink:type="simple">https://doi.org/10.3897/zookeys.992.55977</ext-link></mixed-citation></ref><ref id="B26"><mixed-citation xmlns:xlink="http://www.w3.org/1999/xlink" xlink:type="simple"><person-group><name name-style="western"><surname>Nygren</surname><given-names>A</given-names></name><name name-style="western"><surname>Parapar</surname><given-names>J</given-names></name><name name-style="western"><surname>Pons</surname><given-names>J</given-names></name><name name-style="western"><surname>Meißner</surname><given-names>K</given-names></name><name name-style="western"><surname>Bakken</surname><given-names>T</given-names></name><name name-style="western"><surname>Kongsrud</surname><given-names>JA</given-names></name><name name-style="western"><surname>Oug</surname><given-names>E</given-names></name><name name-style="western"><surname>Gaeva</surname><given-names>D</given-names></name><name name-style="western"><surname>Sikorski</surname><given-names>A</given-names></name><name name-style="western"><surname>Johansen</surname><given-names>RA</given-names></name><name name-style="western"><surname>Hutchings</surname><given-names>PA</given-names></name><name name-style="western"><surname>Lavesque</surname><given-names>N</given-names></name><name name-style="western"><surname>Capa</surname><given-names>M</given-names></name></person-group> (<year>2018</year>) A mega-cryptic species complex hidden among one of the most common annelids in the North-East Atlantic. PLoS ONE 13(6): e0198356. <ext-link xlink:href="10.1371/journal.pone.0198356" ext-link-type="doi" xlink:type="simple">https://doi.org/10.1371/journal.pone.0198356</ext-link></mixed-citation></ref><ref id="B21"><mixed-citation xmlns:xlink="http://www.w3.org/1999/xlink" xlink:type="simple"><person-group><name name-style="western"><surname>Malm</surname><given-names>AW</given-names></name></person-group> (<year>1874</year>) <article-title>Annulater i hafvet utmed Sverges vestkust och omkring Göteborg.</article-title><source>Kongelige Vetenskaps och Viterrhets Samhällets Göteborgs Handlingar</source><volume>14</volume>: <fpage>71</fpage>–<lpage>105</lpage>.</mixed-citation></ref><ref id="B20"><mixed-citation xmlns:xlink="http://www.w3.org/1999/xlink" xlink:type="simple"><person-group><name name-style="western"><surname>Lavesque</surname><given-names>N</given-names></name><name name-style="western"><surname>Hutchings</surname><given-names>P</given-names></name><name name-style="western"><surname>Daffe</surname><given-names>G</given-names></name><name name-style="western"><surname>Nygren</surname><given-names>A</given-names></name><name name-style="western"><surname>Londoño-Mesa</surname><given-names>MH</given-names></name></person-group> (<year>2019</year>) <article-title>A revision of the French <tp:taxon-name><tp:taxon-name-part taxon-name-part-type="family">Trichobranchidae</tp:taxon-name-part></tp:taxon-name> (<tp:taxon-name><tp:taxon-name-part taxon-name-part-type="class">Polychaeta</tp:taxon-name-part></tp:taxon-name>), with descriptions of nine new species.</article-title><source>Zootaxa</source><volume>4664</volume>(<issue>2</issue>): <fpage>151</fpage>–<lpage>190</lpage>. <ext-link xlink:href="10.11646/zootaxa.4664.2.1" ext-link-type="doi" xlink:type="simple">https://doi.org/10.11646/zootaxa.4664.2.1</ext-link></mixed-citation></ref></ref-list></tp:taxon-treatment>
